# Supplementary material for: Mriyaviruses: small relatives of giant viruses
Source: mBio. 2024 Jun 4;15(7):e01035-24. doi: 10.1128/mbio.01035-24 (PMC11253617; doi:10.1128/mbio.01035-24)
Supplement: Table S1 — Sequences analyzed in this study. [file mbio.01035-24-s0002.xlsx]

## Sheet: contig_source
Supplementary table S1. Sequences analyzed in this study.
MCP name as on the tree	group	genome/contig	length, nt	contig description	source		Yara_contig_13 - 2 Reads
Yara@MT293574_40	Yaraviruses	Yara@MT293574	44924	Yaravirus brasiliensis isolate BHMG, partial genome	GenBank (NCBI)		Ga0491418_0007615	Soil microbial communities from artificial tropical rainforest in Tucson, Arizona, USA - UA_B2_WALD P11SSC1_191119_i	13301	12
Ple1a@KY131436_17	gamadviruses	Ple1a@KY131436	25653	Pleurochrysis sp. endemic virus 1a isolate PsEV1a, partial genome	GenBank (NCBI)		Ga0491416_0001666	Soil microbial communities from artificial tropical rainforest in Tucson, Arizona, USA - UA_B2_WALD P11SSC1_191110_c	30260	13
Ple1b@KY203336_30	gamadviruses	Ple1b@KY203336	36221	Pleurochrysis sp. endemic virus 1b isolate PsEV1b, partial genome	GenBank (NCBI)		Yara_contig_14 - 2 Reads
Ple2@KY346835_31	gamadviruses	Ple2@KY346835	34137	Pleurochrysis sp. endemic virus 2 isolate PsEV2, partial genome	GenBank (NCBI)		Ga0209575_10000329	Freshwater pond sediment microbial communities from the University of Edinburgh, under environmental carbon perturbations - Medium cellulose week 11 (SPAdes)	37763	22
Phaglo_G_MCP	gamadviruses	Phaglo_G	24638	Phaocystis globosa contig	PMID: 36702941		Ga0066601_10000354	Freshwater pond sediment microbial communities from the University of Edinburgh, under environmental carbon perturbations - Medium cellulose week 11	18915	21
Pharex_MCP	gamadviruses	Pharex_k127_1420120	4221	Phaocystis rex contig	PMID: 36702941		Yara_contig_16 - 2 Reads
Flavob@PALO01000034_17	gamadviruses	Flavob@PALO01000034	48823	MAG: Flavobacteriales bacterium isolate SAT41 95648, whole genome shotgun sequence	GenBank (NCBI)		Ga0451675_0000005	Freshwater microbial communities from California, United States - teakettle_2019_sw_WHONDRS-S19S_0008	19129	22
Pates@JAHIZF010000067_21	Yaraviruses	Pates@JAHIZF010000067	35101	MAG: Patescibacteria group bacterium isolate Modern_marine.mb.163 Modern_marine.mb.163_k141_1027771, whole genome shotgun sequence	GenBank (NCBI)		Ga0451675_0000008	Freshwater microbial communities from California, United States - teakettle_2019_sw_WHONDRS-S19S_0008	13827	21
Riesia@JAGRHS0100005671_1	Yaraviruses	Riesia@JAGRHS0100005671	1108	MAG: Candidatus Riesia sp.	GenBank (NCBI)		gamad_contig_1 - 14 Reads
Verruc@JAFEGS010000061_2	Yaraviruses	Verruc@JAFEGS010000061	6272	MAG: Verrucomicrobiota bacterium isolate SZAS-6 LIN-709__61__length-6272, whole genome shotgun sequence	GenBank (NCBI)		Ga0314714_10000005	Metatranscriptome of seawater microbial communities from Espelandsvegen Fjord, Bergen, Norway - Amb12_26May_surf (Eukaryote Community Metatranscriptome)	14523	61
Verruc@NYWG01000241_2	gamadviruses	Verruc@NYWG01000241	8293	MAG: Verrucomicrobiales bacterium isolate CPC23 MHASMcontig_494001, whole genome shotgun sequence	GenBank (NCBI)		Ga0314698_10000007	Metatranscriptome of seawater microbial communities from Espelandsvegen Fjord, Bergen, Norway - Plim7_28May_surf (Eukaryote Community Metatranscriptome)	13033	37
Verruc@NZEQ01000048_11	gamadviruses	Verruc@NZEQ01000048	36932	MAG: Verrucomicrobiales bacterium isolate ARS100 8012, whole genome shotgun sequence	GenBank (NCBI)		Ga0314689_10000009	Metatranscriptome of seawater microbial communities from Espelandsvegen Fjord, Bergen, Norway - Red4_26May_deep (Eukaryote Community Metatranscriptome)	12919	40
Yara_contig_13_34	Yaraviruses	Yara_contig_13	40316	assembled from IMG/VR contigs	IMG/VR		Ga0314684_10000002	Metatranscriptome of seawater microbial communities from Espelandsvegen Fjord, Bergen, Norway - Red4_24May_surf (Eukaryote Community Metatranscriptome)	13791	58
Yara_contig_14_32	Yaraviruses	Yara_contig_14	37763	assembled from IMG/VR contigs	IMG/VR		Ga0314695_1000002	Metatranscriptome of seawater microbial communities from Espelandsvegen Fjord, Bergen, Norway - Plim5_28May_deep (Eukaryote Community Metatranscriptome)	13018	84
Yara_contig_16_22	Yaraviruses	Yara_contig_16	40644	assembled from IMG/VR contigs	IMG/VR		Ga0314671_10000002	Metatranscriptome of seawater microbial communities from Espelandsvegen Fjord, Bergen, Norway - Red2_26May_surf (Eukaryote Community Metatranscriptome)	13722	45
gamad_contig_1_25	gamadviruses	gamad_contig_1	26273	assembled from IMG/VR contigs	IMG/VR		Ga0314677_10000001	Metatranscriptome of seawater microbial communities from Espelandsvegen Fjord, Bergen, Norway - Red3_24May_surf (Eukaryote Community Metatranscriptome)	13181	48
gamad_contig_2_35	gamadviruses	gamad_contig_2	41606	assembled from IMG/VR contigs	IMG/VR		Ga0314691_10000001	Metatranscriptome of seawater microbial communities from Espelandsvegen Fjord, Bergen, Norway - Plim5_26May_surf (Eukaryote Community Metatranscriptome)	12922	55
gamad_contig_5_38	gamadviruses	gamad_contig_5	32855	assembled from IMG/VR contigs	IMG/VR		Ga0314697_10000003	Metatranscriptome of seawater microbial communities from Espelandsvegen Fjord, Bergen, Norway - Plim7_26May_surf (Eukaryote Community Metatranscriptome)	12610	44
gamad_contig_6_25	gamadviruses	gamad_contig_6	30984	assembled from IMG/VR contigs	IMG/VR		Ga0314674_10000001	Metatranscriptome of seawater microbial communities from Espelandsvegen Fjord, Bergen, Norway - Red2_24May_deep (Eukaryote Community Metatranscriptome)	12665	44
gamad_contig_7_16	gamadviruses	gamad_contig_7	43678	assembled from IMG/VR contigs	IMG/VR		Ga0314701_10000002	Metatranscriptome of seawater microbial communities from Espelandsvegen Fjord, Bergen, Norway - Plim7_28May_deep (Eukaryote Community Metatranscriptome)	13083	51
gamad_contig_9_17	gamadviruses	gamad_contig_9	28822	assembled from IMG/VR contigs	IMG/VR		Ga0314708_10000002	Metatranscriptome of seawater microbial communities from Espelandsvegen Fjord, Bergen, Norway - Shad10_26May_surf (Eukaryote Community Metatranscriptome)	12836	35
gamad_contig_10_18	gamadviruses	gamad_contig_10	20870	assembled from IMG/VR contigs	IMG/VR		Ga0314678_10000001	Metatranscriptome of seawater microbial communities from Espelandsvegen Fjord, Bergen, Norway - Red3_26May_surf (Eukaryote Community Metatranscriptome)	18622	49
gamad_contig_14_14	gamadviruses	gamad_contig_14	24656	assembled from IMG/VR contigs	IMG/VR		Ga0314697_10000004	Metatranscriptome of seawater microbial communities from Espelandsvegen Fjord, Bergen, Norway - Plim7_26May_surf (Eukaryote Community Metatranscriptome)	12342	26
gamad_contig_15_24	gamadviruses	gamad_contig_15	23148	assembled from IMG/VR contigs	IMG/VR		gamad_contig_2 - 13 Reads
gamad_contig_17_19	gamadviruses	gamad_contig_17	45604	assembled from IMG/VR contigs	IMG/VR		Ga0494207_0000075	Seawater microbial communities from Southern California Bight, CA, United States - Newport_SRmetag_201209.NP1	30726	72
gamad_contig_18_49	gamadviruses	gamad_contig_18	44605	assembled from IMG/VR contigs	IMG/VR		Ga0494165_0000045	Seawater microbial communities from Southern California Bight, CA, United States - Newport_SRmetag_200122.NP1	30809	13
gamad_contig_21_45	gamadviruses	gamad_contig_21	39941	assembled from IMG/VR contigs	IMG/VR		Ga0494571_0000064	Seawater microbial communities from Southern California Bight, CA, United States - Newport_SRmetag_190109.NP1	30758	76
gamad_contig_24_24	gamadviruses	gamad_contig_24	33096	assembled from IMG/VR contigs	IMG/VR		Ga0494231_2207	Seawater microbial communities from Southern California Bight, CA, United States - Newport_PBmetag_200108.NPB	26472	4
gamad_contig_28_3	gamadviruses	gamad_contig_28	12795	assembled from IMG/VR contigs	IMG/VR		Ga0494567_0000075	Seawater microbial communities from Southern California Bight, CA, United States - Newport_SRmetag_190116.NP1	18161	33
gamad_contig_30_3	gamadviruses	gamad_contig_30	9089	assembled from IMG/VR contigs	IMG/VR		Ga0494153_000042	Seawater microbial communities from Southern California Bight, CA, United States - Newport_SRmetag_190123.NP1	22450	75
JGI24539J26755_10006624_9	gamadviruses	JGI24539J26755_10006624	4815	Marine eukaryotic phytoplankton communities from the Norwegian Sea - 10m ARK-5M Metagenome	IMG/VR		Ga0494576_0000669	Seawater microbial communities from Southern California Bight, CA, United States - Newport_SRmetag_190206.NP1	13858	36
Ga0181408_1000174_26	gamadviruses	Ga0181408_1000174	20398	Marine viral communities from the oligotrophic San Pedro Time Series (SPOT) site, San Pedro Channel, CA, USA - 31 SPOT_SRF_2012-02-16	IMG/VR		Ga0494562_000210	Seawater microbial communities from Southern California Bight, CA, United States - Newport_SRmetag_181031.NP2	11530	15
Ga0314667_10000373_7	gamadviruses	Ga0314667_10000373	4977	Metatranscriptome of seawater microbial communities from Espelandsvegen Fjord, Bergen, Norway - Amb1_24May_surf (Eukaryote Community Metatranscriptome)	IMG/VR		Ga0494163_0000067	Seawater microbial communities from Southern California Bight, CA, United States - Newport_SRmetag_200108.NP1	25763	14
Ga0209390_10005150_18	gamadviruses	Ga0209390_10005150	18824	Freshwater microbial communities from Lake Bonney liftoff mats and glacier meltwater in Antarctica - BON-01 (SPAdes)	IMG/VR		Ga0494154_000323	Seawater microbial communities from Southern California Bight, CA, United States - Newport_SRmetag_190130.NP1	20403	75
Ga0209230_10002669_1	gamadviruses	Ga0209230_10002669	7357	Freshwater and sediment microbial communities from Lake Ontario - Sta 18 epilimnion Metagenome (SPAdes)	IMG/VR		Ga0494208_0000102	Seawater microbial communities from Southern California Bight, CA, United States - Newport_SRmetag_201216.NP1	25981	35
Ga0209337_1000251_18	gamadviruses	Ga0209337_1000251	42686	Marine viral communities from the Pacific Ocean - LP-53 (SPAdes)	IMG/VR		Ga0494175_0000372	Seawater microbial communities from Southern California Bight, CA, United States - Newport_SRmetag_200303.NP1	15393	14
Ga0181424_10000048_32	gamadviruses	Ga0181424_10000048	43916	Marine viral communities from the oligotrophic San Pedro Time Series (SPOT) site, San Pedro Channel, CA, USA - 47 SPOT_SRF_2013-09-18	IMG/VR		Ga0494576_0001482	Seawater microbial communities from Southern California Bight, CA, United States - Newport_SRmetag_190206.NP1	10084	35
Ga0395524_0001654_5	gamadviruses	Ga0395524_0001654	13914	Sub-Antarctic metatranscriptomes combined assembly	IMG/VR		gamad_contig_5 - 7 Reads
Ga0314711_10000010_11	gamadviruses	Ga0314711_10000010	10974	Metatranscriptome of seawater microbial communities from Espelandsvegen Fjord, Bergen, Norway - Shad11_26May_surf (Eukaryote Community Metatranscriptome)	IMG/VR		Ga0228631_1000258	Seawater microbial communities from Monterey Bay, California, United States - 39D	32596	26
Ga0181397_1004370_6	gamadviruses	Ga0181397_1004370	4683	Marine viral communities from the oligotrophic San Pedro Time Series (SPOT) site, San Pedro Channel, CA, USA - 20 SPOT_SRF_2011-02-23	IMG/VR		Ga0228635_1000447	Seawater microbial communities from Monterey Bay, California, United States - 44D	25168	13
Ga0211681_1002673_3	gamadviruses	Ga0211681_1002673	4409	Marine microbial communities from Tara Oceans - TARA_B100000795 (ERX556064-ERR599104)	IMG/VR		Ga0228627_1000283	Seawater microbial communities from Monterey Bay, California, United States - 33D	32839	24
Ga0211514_10005343_5	gamadviruses	Ga0211514_10005343	7498	Marine microbial communities from Tara Oceans - TARA_X000000368 (ERX555913-ERR599095)	IMG/VR		Ga0228628_1000423	Seawater microbial communities from Monterey Bay, California, United States - 34D	22309	18
Ga0181396_1000677_5	gamadviruses	Ga0181396_1000677	7672	Marine viral communities from the oligotrophic San Pedro Time Series (SPOT) site, San Pedro Channel, CA, USA - 19 SPOT_SRF_2011-01-11	IMG/VR		Ga0228674_1000386	Seawater microbial communities from Monterey Bay, California, United States - 1D_r	31911	36
Ga0314846_0002864_7	gamadviruses	Ga0314846_0002864	13642	Crustal fluids microbial communities from the Juan de Fuca Ridge flank of the Northeast Pacific Ocean - JdFR11_11	IMG/VR		Ga0256411_1000030	Metatranscriptome of seawater microbial communities from Monterey Bay, California, United States - WCR_12 (Metagenome Metatranscriptome)	15319	38
Ga0494161_000715_12	gamadviruses	Ga0494161_000715	15225	Seawater microbial communities from Southern California Bight, CA, United States - Newport_SRmetag_200429.NP1	IMG/VR		Ga0228628_1001321	Seawater microbial communities from Monterey Bay, California, United States - 34D	9705	16
Ga0181388_1000587_17	gamadviruses	Ga0181388_1000587	11930	Marine viral communities from the oligotrophic San Pedro Time Series (SPOT) site, San Pedro Channel, CA, USA - 11 SPOT_SRF_2010-05-17	IMG/VR		gamad_contig_6 - 5 Reads
Ga0314669_10003587_2	gamadviruses	Ga0314669_10003587	2857	Metatranscriptome of seawater microbial communities from Espelandsvegen Fjord, Bergen, Norway - Red2_22May_surf (Eukaryote Community Metatranscriptome)	IMG/VR		Ga0181566_10001228	Coastal salt marsh microbial communities from the Groves Creek Marsh, Skidaway Island, Georgia - 101402AT metaG (megahit assembly)	21001	9
Ga0211699_10000211_43	gamadviruses	Ga0211699_10000211	38786	Marine microbial communities from Tara Oceans - TARA_B100000519 (ERX555959-ERR599148)	IMG/VR		Ga0181575_10003337	Coastal salt marsh microbial communities from the Groves Creek Marsh, Skidaway Island, Georgia - 101411CT metaG (spades assembly)	11331	17
Ga0211682_10001615_11	gamadviruses	Ga0211682_10001615	11590	Marine microbial communities from Tara Oceans - TARA_B100000795 (ERX555997-ERR599121)	IMG/VR		Ga0255777_10008868	Coastal salt marsh microbial communities from the Groves Creek Marsh, Skidaway Island, Georgia - 101402AT metaG	7694	10
Ga0211664_10001076_14	gamadviruses	Ga0211664_10001076	19253	Marine microbial communities from Tara Oceans - TARA_B100000965 (ERX555917-ERR599081)	IMG/VR		Ga0181568_10008246	Coastal salt marsh microbial communities from the Groves Creek Marsh, Skidaway Island, Georgia - 101404AT metaG (megahit assembly)	9065	17
Ga0211505_1002549_9	gamadviruses	Ga0211505_1002549	5457	Marine microbial communities from Tara Oceans - TARA_B100000497 (ERX556084-ERR599144)	IMG/VR		Ga0255759_10002592	Coastal salt marsh microbial communities from the Groves Creek Marsh, Skidaway Island, Georgia - 101404AT metaG	16082	16
Ga0181388_1002701_1	gamadviruses	Ga0181388_1002701	5134	Marine viral communities from the oligotrophic San Pedro Time Series (SPOT) site, San Pedro Channel, CA, USA - 11 SPOT_SRF_2010-05-17	IMG/VR		gamad_contig_7 - 4 Reads
Ga0401698_0006456_8	gamadviruses	Ga0401698_0006456	7480	Environmental water column metatranscriptomes combined assembly	IMG/VR		Ga0114934_10000715	Deep subsurface microbial communities from Kolumbo volcano to uncover new lineages of life (NeLLi) - 4SBTROV10_white metaG	21128	10
Ga0211564_10000112_49	gamadviruses	Ga0211564_10000112	39319	Marine microbial communities from Tara Oceans - TARA_B100001996 (ERX555961-ERR599087)	IMG/VR		Ga0114933_10003045	Deep subsurface microbial communities from Kolumbo volcano to uncover new lineages of life (NeLLi) - 4SBTROV12_W25 metaG	16699	22
Ga0187219_1003275_2	gamadviruses	Ga0187219_1003275	7150	Marine viral communities from the oligotrophic San Pedro Time Series (SPOT) site, San Pedro Channel, CA, USA - 13 SPOT_SRF_2010-07-21 (version 2)	IMG/VR		Ga0213861_10001900	Coastal seawater microbial communities near Pivers Island, North Carolina, United States - PICO131	18330	25
Ga0494542_000028_29	gamadviruses	Ga0494542_000028	36027	Seawater microbial communities from Southern California Bight, CA, United States - Newport_SRmetag_180919.NP2	IMG/VR		Ga0213869_10000973	Coastal seawater microbial communities near Pivers Island, North Carolina, United States - PICO132	22057	20
Ga0494526_002560_10	gamadviruses	Ga0494526_002560	9601	Seawater microbial communities from Southern California Bight, CA, United States - Newport_SRmetag_170823.NP2	IMG/VR		gamad_contig_9 - 4 Reads
Ga0211617_10001448_16	gamadviruses	Ga0211617_10001448	11805	Marine microbial communities from Tara Oceans - TARA_B100000212 (ERX555985-ERR599139)	IMG/VR		Ga0070746_10001764	Aqueous microbial communities from the Delaware River and Bay under freshwater to marine salinity gradient to study organic matter cycling in a time-series - Viral MetaG DEL_Mar_21	12821	10
Ga0494180_0000023_42	gamadviruses	Ga0494180_0000023	42504	Seawater microbial communities from Southern California Bight, CA, United States - Newport_SRmetag_180620.NP2	IMG/VR		Ga0208767_1003160	Aqueous microbial communities from the Delaware River and Bay under freshwater to marine salinity gradient to study organic matter cycling in a time-series - Viral MetaG DEL_Mar_21 (SPAdes)	12107	10
Ga0181423_1008717_1	gamadviruses	Ga0181423_1008717	4340	Marine viral communities from the oligotrophic San Pedro Time Series (SPOT) site, San Pedro Channel, CA, USA - 46 SPOT_SRF_2013-08-14	IMG/VR		Ga0070750_10000303	Aqueous microbial communities from the Delaware River and Bay under freshwater to marine salinity gradient to study organic matter cycling in a time-series - Viral MetaG DEL_Nov_24	27388	9
Ga0494582_0001802_13	gamadviruses	Ga0494582_0001802	7273	Seawater microbial communities from Southern California Bight, CA, United States - Newport_SRmetag_191218.NP1	IMG/VR		Ga0208899_1001657	Aqueous microbial communities from the Delaware River and Bay under freshwater to marine salinity gradient to study organic matter cycling in a time-series - Viral MetaG DEL_Nov_24 (SPAdes)	15591	9
Ga0310344_10001004_20	gamadviruses	Ga0310344_10001004	21760	Marine microbial communities from station ALOHA, North Pacific Subtropical Gyre - HC15-DNA-20-200_MG	IMG/VR		gamad_contig_10 - 4 Reads
Ga0209603_1000616_38	gamadviruses	Ga0209603_1000616	42048	Pelagic marine microbial communities from North Sea - COGITO_mtgs_120607 (SPAdes)	IMG/VR		Ga0213868_10001771	Coastal seawater microbial communities near Pivers Island, North Carolina, United States - PICO127	20870	110
Ga0314695_1006332_1	gamadviruses	Ga0314695_1006332	2310	Metatranscriptome of seawater microbial communities from Espelandsvegen Fjord, Bergen, Norway - Plim5_28May_deep (Eukaryote Community Metatranscriptome)	IMG/VR		Ga0213869_10001597	Coastal seawater microbial communities near Pivers Island, North Carolina, United States - PICO132	16706	20
Ga0310126_0008203_10	gamadviruses	Ga0310126_0008203	13969	Fracking water microbial communities from deep shales in Oklahoma, United States - MC-1-C	IMG/VR		Ga0453778_000016	Metatranscriptome of seawater microbial communities from Western North Atlantic Ocean - Oce1_SurfR (Metagenome Metatranscriptome)	13054	31
Ga0211528_10000821_13	gamadviruses	Ga0211528_10000821	23027	Marine microbial communities from Tara Oceans - TARA_B100000073 (ERX556034-ERR599082)	IMG/VR		Ga0213861_10003467	Coastal seawater microbial communities near Pivers Island, North Carolina, United States - PICO131	13009	27
Ga0181423_1003955_3	gamadviruses	Ga0181423_1003955	6751	Marine viral communities from the oligotrophic San Pedro Time Series (SPOT) site, San Pedro Channel, CA, USA - 46 SPOT_SRF_2013-08-14	IMG/VR		gamad_contig_14 - 3 Reads
Ga0315315_10000403_1	gamadviruses	Ga0315315_10000403	35875	Ammonia-oxidizing marine archaeal communities from Monterey Bay, California, United States - M1 40m 3416	IMG/VR		Planct@PABB01000010.1	MAG: Planctomycetaceae bacterium isolate NAT130 MHASMcontig_857574	11998
Ga0315325_0011664_4	gamadviruses	Ga0315325_0011664	8369	Ammonia-oxidizing marine archaeal communities from Monterey Bay, California, United States - M1 40m 32315	IMG/VR		2788528741	Planctomycetaceae bacterium NAT130	11998	1
Ga0180437_10040203_4	gamadviruses	Ga0180437_10040203	4540	Hypersaline lake sediment archaeal communities from the Salton Sea, California, USA - SS_3_D_1 metaG	IMG/VR		2788528809	Planctomycetaceae bacterium NAT130	12742	1
Ga0372848_003777_2	gamadviruses	Ga0372848_003777	3236	Metatranscriptome of seawater microbial communities from the Antarctic Ocean - DFB2_08 (Metagenome Metatranscriptome)	IMG/VR		gamad_contig_15 - 3 Reads
Ga0494575_000253_7	gamadviruses	Ga0494575_000253	26336	Seawater microbial communities from Southern California Bight, CA, United States - Newport_SRmetag_191113.NP2	IMG/VR		Ga0314685_10000003	Metatranscriptome of seawater microbial communities from Espelandsvegen Fjord, Bergen, Norway - Red4_26May_surf (Eukaryote Community Metatranscriptome)	15739	50
Ga0302126_10003749_3	gamadviruses	Ga0302126_10003749	8368	Marine microbial communities from Western Arctic Ocean, Canada - CB4_20m	IMG/VR		Ga0314708_10000021	Metatranscriptome of seawater microbial communities from Espelandsvegen Fjord, Bergen, Norway - Shad10_26May_surf (Eukaryote Community Metatranscriptome)	9235	31
Ga0208966_1000066_38	gamadviruses	Ga0208966_1000066	31660	Freshwater lentic microbial communities from great Laurentian Lakes, MI, USA - Great Lakes metaG HU45MSRF (SPAdes)	IMG/VR		Ga0314692_10000076	Metatranscriptome of seawater microbial communities from Espelandsvegen Fjord, Bergen, Norway - Plim5_28May_surf (Eukaryote Community Metatranscriptome)	9364	50
Ga0211622_10009983_13	gamadviruses	Ga0211622_10009983	5235	Marine microbial communities from Tara Oceans - TARA_B100000683 (ERX556126-ERR599160)	IMG/VR		gamad_contig_17 - 2 Reads
Ga0211473_10006720_3	gamadviruses	Ga0211473_10006720	5619	Marine microbial communities from Tara Oceans - TARA_B100001778 (ERX555927-ERR598996)	IMG/VR		Ga0372838_0000461	Seawater microbial communities from the Northeast subarctic Pacific Ocean - P26_June_2012_10m	18462	18
Ga0209645_1000764_12	gamadviruses	Ga0209645_1000764	16424	Marine viral communities from the Pacific Ocean - ETNP_6_30 (SPAdes)	IMG/VR		Ga0372838_0000195	Seawater microbial communities from the Northeast subarctic Pacific Ocean - P26_June_2012_10m	27269	16
Ga0314691_10008776_1	gamadviruses	Ga0314691_10008776	2353	Metatranscriptome of seawater microbial communities from Espelandsvegen Fjord, Bergen, Norway - Plim5_26May_surf (Eukaryote Community Metatranscriptome)	IMG/VR		gamad_contig_18 - 2 Reads
Ga0335016_0001472_16	gamadviruses	Ga0335016_0001472	22238	Freshwater microbial communities from Lake Mendota, Madison, Wisconsin, United States - TYMEFLIES-ME13Sep2012-rr0079	IMG/VR		Ga0163179_10000277	Marine eukaryotic phytoplankton communities from the Atlantic Ocean - Atlantic ANT 2 Metagenome	35961	11
Ga0163111_10014500_4	gamadviruses	Ga0163111_10014500	5552	Marine microbial communities from the Costa Rica Dome - CRUD Field 142mm St18 metaG	IMG/VR		Ga0163179_10005181	Marine eukaryotic phytoplankton communities from the Atlantic Ocean - Atlantic ANT 2 Metagenome	8675	11
Ga0494229_04493_17	gamadviruses	Ga0494229_04493	40093	Seawater microbial communities from Southern California Bight, CA, United States - Newport_PBmetag_190717.NPB	IMG/VR		gamad_contig_21 - 2 Reads
Ga0392515_0955562_2	gamadviruses	Ga0392515_0955562	6066	Marine microbial communities from Northern Baffin Bay, Arctic Ocean - scm_25m_st115_2017	IMG/VR		Ga0211579_10000521	Marine microbial communities from Tara Oceans - TARA_B100001250 (ERX556017-ERR598995)	8865
Ga0055584_100001079_4	gamadviruses	Ga0055584_100001079	26600	Pelagic marine sediment microbial communities from the LTER site Helgoland, North Sea, for post-phytoplankton bloom and carbon turnover studies - OSD3 (Helgoland) metaG	IMG/VR		Ga0211579_10005668	Marine microbial communities from Tara Oceans - TARA_B100001250 (ERX556017-ERR598995)	31153
Ga0494487_0002122_1	gamadviruses	Ga0494487_0002122	8939	Seawater microbial communities from Southern California Bight, CA, United States - Newport_SRmetag_160807.NP2	IMG/VR		gamad_contig_24 - 2 Reads
Ga0181379_1006280_2	gamadviruses	Ga0181379_1006280	5110	Marine viral communities from the oligotrophic San Pedro Time Series (SPOT) site, San Pedro Channel, CA, USA - 2 SPOT_SRF_2009-07-10	IMG/VR		JGI20158J14315_10000491	Pelagic Microbial community sample from North Sea - COGITO 998_met_08	29538	318
Ga0133913_10103386_4	gamadviruses	Ga0133913_10103386	7630	northern Canada Lakes Co-assembly	IMG/VR		Ga0209631_10002680	Pelagic Microbial community sample from North Sea - COGITO 998_met_08 (SPAdes)	21125	289
Ga0372834_0005804_1	gamadviruses	Ga0372834_0005804	5200	Seawater microbial communities from the Northeast subarctic Pacific Ocean - P4_June_2018_10m	IMG/VR		gamad_contig_28 - 2 Reads
Ga0494425_001988_13	gamadviruses	Ga0494425_001988	10714	Seawater microbial communities from Southern California Bight, CA, United States - Newport_SRmetag_120404.NP1	IMG/VR		Ga0098042_1000717	Marine viral communities from the Subarctic Pacific Ocean - 9_ETSP_OMZ_AT15188 metaG	12793	17
Ga0315315_10009687_14	gamadviruses	Ga0315315_10009687	8871	Ammonia-oxidizing marine archaeal communities from Monterey Bay, California, United States - M1 40m 3416	IMG/VR		Ga0208159_1001041	Marine viral communities from the Subarctic Pacific Ocean - 9_ETSP_OMZ_AT15188 metaG (SPAdes)	10630	18
Ga0115012_10003168_6	gamadviruses	Ga0115012_10003168	9713	Marine eukaryotic phytoplankton communities from Atlantic Ocean - Tropical Atlantic ANT10 Metagenome	IMG/VR		gamad_contig_30 - 2 Reads
Ga0494403_0003443_4	gamadviruses	Ga0494403_0003443	8364	Seawater microbial communities from Southern California Bight, CA, United States - Newport_SRmetag_110406.NP1	IMG/VR		Ga0335398_10013170	Freshwater microbial communities from Lake Bonney liftoff mats and glacier meltwater in Antarctica - BON-03 (spades assembly)	9089	43
Ga0372810_0004018_6	gamadviruses	Ga0372810_0004018	5624	Seawater microbial communities from the Northeast subarctic Pacific Ocean - P26_June_2010_10m	IMG/VR		Ga0209390_10041229	Freshwater microbial communities from Lake Bonney liftoff mats and glacier meltwater in Antarctica - BON-01 (SPAdes)	4639	37
Ga0133547_10060667_1	gamadviruses	Ga0133547_10060667	8731	western Arctic Ocean co-assembly	IMG/VR
Ga0326491_1003900_13	gamadviruses	Ga0326491_1003900	7492	Marine viral communities from the Yellow sea, Qingdao, China - XG0831	IMG/VR
Ga0494231_1610_42	gamadviruses	Ga0494231_1610	40651	Seawater microbial communities from Southern California Bight, CA, United States - Newport_PBmetag_200108.NPB	IMG/VR
Ga0372846_011165_3	gamadviruses	Ga0372846_011165	2149	Metatranscriptome of seawater microbial communities from the Antarctic Ocean - DFB2_06 (Metagenome Metatranscriptome)	IMG/VR
Ga0133547_10118579_3	gamadviruses	Ga0133547_10118579	5823	western Arctic Ocean co-assembly	IMG/VR
Ga0314693_10017528_2	gamadviruses	Ga0314693_10017528	2114	Metatranscriptome of seawater microbial communities from Espelandsvegen Fjord, Bergen, Norway - Plim5_22May_deep (Eukaryote Community Metatranscriptome)	IMG/VR
Ga0308315_1024312_2	gamadviruses	Ga0308315_1024312	10672	Marine viral communities from South Scotia Ridge, Antarctic Ocean - SST-2	IMG/VR
Ga0129353_1581576_2	gamadviruses	Ga0129353_1581576	2259	Freshwater to marine salinity gradient microbial communities from Chesapeake Bay, USA - CPBay_Sum_27_0.2_RNA2 (Metagenome Metatranscriptome)	IMG/VR
BBAY93_10000934_2	gamadviruses	BBAY93_10000934	7219	Macroalgal surface ecosystem from Botany Bay, Sydney, Australia - BBAY93	IMG/VR
Ga0115105_10567572_2	gamadviruses	Ga0115105_10567572	3198	Marine eukaryotic communities from Pacific Ocean to study complex ecological interactions - CN13ID_155_C17_100m_0.8um Metatranscriptome (Metagenome Metatranscriptome)	IMG/VR
Ga0115105_10992018_1	gamadviruses	Ga0115105_10992018	2170	Marine eukaryotic communities from Pacific Ocean to study complex ecological interactions - CN13ID_155_C17_100m_0.8um Metatranscriptome (Metagenome Metatranscriptome)	IMG/VR
Ga0123364_1121697_1	gamadviruses	Ga0123364_1121697	2419	Marine microbial and viral communities from Louisiana Shelf, Gulf of Mexico - GoM_2015_C6C_198_18m (Metagenome Metatranscriptome)	IMG/VR
Ga0068515_100064_21	gamadviruses	Ga0068515_100064	18301	Marine water microbial communities from the Pohang Bay, Korea with extracellular vesicles - Pohang-EVs	IMG/VR
Ga0068515_100290_10	gamadviruses	Ga0068515_100290	6831	Marine water microbial communities from the Pohang Bay, Korea with extracellular vesicles - Pohang-EVs	IMG/VR
OpTDRAFT_10003127_40	gamadviruses	OpTDRAFT_10003127	37018	Marine plume microbial communities from the Columbia River - 25 PSU	IMG/VR
Ga0506598_000118_11	Yaraviruses	Ga0506598_000118	7936	Metatranscriptome of adjacent soil microbial communities from hotspring runoff channel in Yellowstone National Park, Wyoming, USA - Soil_T3_1 (Eukaryote Community Metatranscriptome)	IMG/VR
Ga0209318_1000341_8	Yaraviruses	Ga0209318_1000341	46790	Groundwater microbial communities from Rifle, Colorado, USA - Groundwater E1	IMG/VR
Ga0506590_002340_4	Yaraviruses	Ga0506590_002340	3998	Metatranscriptome of adjacent soil microbial communities from hotspring runoff channel in Yellowstone National Park, Wyoming, USA - Soil_T1_1 (Eukaryote Community Metatranscriptome)	IMG/VR
Ga0307980_1000431_10	Yaraviruses	Ga0307980_1000431	19571	Saline water microbial communities from Organic Lake, Antarctica - #1060	IMG/VR
Ga0316221_1005940_2	Yaraviruses	Ga0316221_1005940	8538	Freshwater microbial communities from Trout Bog Lake, Wisconsin, USA - TBH18007	IMG/VR
Ga0209319_1000533_8	Yaraviruses	Ga0209319_1000533	46816	Groundwater microbial communities from Rifle, Colorado - Groundwater E2 (SPAdes)	IMG/VR
Ga0506605_008408_1	Yaraviruses	Ga0506605_008408	2546	Metatranscriptome of adjacent soil microbial communities from hotspring runoff channel in Yellowstone National Park, Wyoming, USA - Soil_T4_4 (Eukaryote Community Metatranscriptome)	IMG/VR
Ga0364574_11311_36	Yaraviruses	Ga0364574_11311	34017	Activated sludge viral community from Jangsung wastewater treatment plant, Jangsung, South Korea - JWWTP-sludge v.1	IMG/VR
Ga0209550_10013405_9	Yaraviruses	Ga0209550_10013405	7344	Freshwater lake microbial communities from Lake Michigan, USA - Su13.BD.MM15.SN (SPAdes)	IMG/VR
Ga0456371_00003985_23	Yaraviruses	Ga0456371_00003985	29853	Soil microbial communities from agricultural land in Fort Collins, Colorado, USA - C_No_T20_C	IMG/VR
Ga0456284_000037_19	Yaraviruses	Ga0456284_000037	24163	Freshwater microbial communities from East River watershed, Colorado, USA - ER_46	IMG/VR
Ga0498922_0001740_47	Yaraviruses	Ga0498922_0001740	40113	Sediment microbial communities from brackish wetlands in San Jose, California, USA - ROC13_1	IMG/VR
Ga0316222_1018745_4	Yaraviruses	Ga0316222_1018745	4034	Freshwater microbial communities from Trout Bog Lake, Wisconsin, USA - TBH18011	IMG/VR
Ga0314765_1000884_4	Yaraviruses	Ga0314765_1000884	4474	Metatranscriptome of switchgrass phyllosphere microbial communities from Michigan, USA - G5R3_MAIN_18SEP2017_LR1 (Metagenome Metatranscriptome)	IMG/VR
Ga0075160_10001823_9	Yaraviruses	Ga0075160_10001823	12932	Wastewater effluent complex algal communities from Wisconsin, to seasonally profile nutrient transformation and Carbon sequestration - JI 9/18/14 C2 DNA	IMG/VR
Ga0247831_1009913_9	Yaraviruses	Ga0247831_1009913	9357	Freshwater microbial communities from meromictic Lake La Cruz, Castile-La Mancha, Spain - LaCruzMarch2015_1m	IMG/VR
Ga0209382_10007539_20	Yaraviruses	Ga0209382_10007539	13819	Bulk soil microbial communities from a Populus tree surrounding site in Tennessee, USA - Soil MetaG P. deltoides SBSDD5 (SPAdes)	IMG/VR
Ga0373638_0002274_15	Yaraviruses	Ga0373638_0002274	35694	Filamentous streamer microbial communities from Yellowstone Lake, YNP, Wyoming, USA - WestThumb_B02_2/2	IMG/VR
Ga0456371_00004425_27	Yaraviruses	Ga0456371_00004425	28223	Soil microbial communities from agricultural land in Fort Collins, Colorado, USA - C_No_T20_C	IMG/VR
Ga0395696_000216_45	Yaraviruses	Ga0395696_000216	36191	Peatland microbial communities from Stordalen Mire, Sweden - 712 S-2-S	IMG/VR
Ga0395805_0001540_33	Yaraviruses	Ga0395805_0001540	42754	Sediment microbial communities from uranium-contaminated floodplain near Riverton, Wyoming, United States - RVT2_Sep_135_v	IMG/VR
Ga0395773_0000340_27	Yaraviruses	Ga0395773_0000340	36291	Sediment microbial communities from uranium-contaminated floodplain near Riverton, Wyoming, United States - RVTP2_051817_70_f	IMG/VR
Ga0395898_0006531_18	Yaraviruses	Ga0395898_0006531	12454	Enriched cells from switchgrass rhizosphere in EcoFAB chamber, Walnut Creek, California, United States - Plant-Nitrogen_A SG_1	IMG/VR
Ga0105092_10000132_26	Yaraviruses	Ga0105092_10000132	35145	Freshwater sediment microbial communities from Prairie Pothole Lake near Jamestown, North Dakota, USA - PPLs Lake P7 Core (1) Depth 19-21cm March2015	IMG/VR
Ga0393292_000896_5	Yaraviruses	Ga0393292_000896	3608	Metatranscriptome of sediment eukaryotic communities from Prado wetlands, California, USA - CSM_Prado_Oct18_PM_0.5z2 (Eukaryote Community Metatranscriptome)	IMG/VR
Ga0209417_1001301_10	Yaraviruses	Ga0209417_1001301	46760	Groundwater microbial communities from Rifle, Colorado, USA - Groundwater F2	IMG/VR
Ga0299906_10000416_27	Yaraviruses	Ga0299906_10000416	40143	Soil microbial communities from uranium-contaminated site in the Upper Colorado River Basin, Wyoming, United States - RVT145D125	IMG/VR
Ga0498839_000020_3	Yaraviruses	Ga0498839_000020	15092	Soil microbial communities from California, United States - A25_A_BS	IMG/VR
Ga0316204_10002591_25	Yaraviruses	Ga0316204_10002591	40148	Microbial mat bacterial communities from mineral coupon in-situ incubated in ocean water Damariscotta River, Maine, United States - 6-month pyrrhotite 2	IMG/VR
Ga0456371_00037087_3	Yaraviruses	Ga0456371_00037087	9967	Soil microbial communities from agricultural land in Fort Collins, Colorado, USA - C_No_T20_C	IMG/VR
Ga0498833_000002_27	Yaraviruses	Ga0498833_000002	40324	Soil microbial communities from California, United States - G13_A_BS	IMG/VR
Ga0466969_0004322_3	Yaraviruses	Ga0466969_0004322	7561	Rhizosphere microbial communities from millet plant in semiarid region near Thies, Senegal - COA1R	IMG/VR
Ga0209960_1008003_2	Yaraviruses	Ga0209960_1008003	6455	Wastewater bioreactor microbial communities from Cape Town, South Africa - Thiocy_expt_500_plan (SPAdes)	IMG/VR
Ga0136556_1002157_15	Yaraviruses	Ga0136556_1002157	9205	Saline lake microbial communities from Rauer Islands, Antarctica - Metagenome Torckler E6 #831	IMG/VR
Ga0307978_1003677_10	Yaraviruses	Ga0307978_1003677	10397	Saline water microbial communities from Organic Lake, Antarctica - #1056	IMG/VR
Ga0326597_10041714_9	Yaraviruses	Ga0326597_10041714	5792	Soil microbial communities from uranium-contaminated site in the Upper Colorado River Basin, Wyoming, United States - RVT100D185	IMG/VR
Ga0306867_1001677_4	Yaraviruses	Ga0306867_1001677	9727	Saline lake microbial communities from Rauer Islands, Antarctica - Metagenome Torckler E6 #831 (v2)	IMG/VR
Ga0307980_1003255_8	Yaraviruses	Ga0307980_1003255	5421	Saline water microbial communities from Organic Lake, Antarctica - #1060	IMG/VR
Ga0500728_00048748_27	Yaraviruses	Ga0500728_00048748	36750	GRE coassembly MetaHipMer	IMG/VR
Ga0182215_1000012_46	Yaraviruses	Ga0182215_1000012	37650	Switchgrass phyllosphere microbial communities from Michigan, USA - G5R2_NF_03OCT2016_LD1 MG	IMG/VR
Ga0506590_012524_1	Yaraviruses	Ga0506590_012524	2190	Metatranscriptome of adjacent soil microbial communities from hotspring runoff channel in Yellowstone National Park, Wyoming, USA - Soil_T1_1 (Eukaryote Community Metatranscriptome)	IMG/VR
Ga0133913_10225946_7	Yaraviruses	Ga0133913_10225946	4979	northern Canada Lakes Co-assembly	IMG/VR
Ga0073900_10000256_26	Yaraviruses	Ga0073900_10000256	40161	Active sludge microbial communities from Klosterneuburg, Austria, studying microevolution and ecology of nitrifiers - Klosterneuburg WWTP active sludge metagenome KNB5-Kit	IMG/VR
Ga0316221_1011645_7	Yaraviruses	Ga0316221_1011645	4998	Freshwater microbial communities from Trout Bog Lake, Wisconsin, USA - TBH18007	IMG/VR
Ga0491192_0003333_11	Yaraviruses	Ga0491192_0003333	11785	Melted sea ice microbial communities from Arctic Ocean - MOSAiC PS122_371	IMG/VR
Ga0456365_0001534_5	Yaraviruses	Ga0456365_0001534	40644	Soil microbial communities from agricultural land in Fort Collins, Colorado, USA - L_E1_T20_C	IMG/VR
Ga0070728_10001285_17	Yaraviruses	Ga0070728_10001285	38963	Marine sediment microbial communities from the Atlantic coast under amendment with organic carbon and nitrate - tdDd47.1	IMG/VR
Ga0456371_00003851_43	Yaraviruses	Ga0456371_00003851	30446	Soil microbial communities from agricultural land in Fort Collins, Colorado, USA - C_No_T20_C	IMG/VR
Ga0119868_1002264_7	Yaraviruses	Ga0119868_1002264	7586	Activated sludge microbial communities from Shanghai, China - membrane bioreactor - Membrane foulants	IMG/VR
Ga0500728_00250601_8	Yaraviruses	Ga0500728_00250601	14831	GRE coassembly MetaHipMer	IMG/VR
Ga0307472_100000045_26	Yaraviruses	Ga0307472_100000045	34580	Hardwood forest soil microbial communities from Morgan-Monroe State Forest, Indiana, United States - atmos_gasesAM5C_05	IMG/VR
Ga0182030_10004970_8	Yaraviruses	Ga0182030_10004970	28307	Permafrost microbial communities from Stordalen Mire, Sweden - 812S3M metaG (Illumina Assembly)	IMG/VR
Ga0498849_000132_9	Yaraviruses	Ga0498849_000132	9920	Soil microbial communities from California, United States - G7_B_BS	IMG/VR
Ga0453213_0011017_6	Yaraviruses	Ga0453213_0011017	8414	Freshwater microbial communities from Lake Mendota, Madison, Wisconsin, United States - TYMEFLIES-ME12Sep2002-rr0638	IMG/VR
Ga0172380_10001380_50	Yaraviruses	Ga0172380_10001380	41770	Leachate microbial communities from a municipal landfill in Southern Ontario, Canada - Leachate well 162 metaG	IMG/VR
Ga0316202_10000687_29	Yaraviruses	Ga0316202_10000687	33192	Microbial mat bacterial communities from mineral coupon in-situ incubated in ocean water Damariscotta River, Maine, United States - 3-month pyrrhotite	IMG/VR
Ga0456369_0000476_32	Yaraviruses	Ga0456369_0000476	31821	Soil microbial communities from agricultural land in Fort Collins, Colorado, USA - C_No_T20_A	IMG/VR
Ga0070685_10000345_27	Yaraviruses	Ga0070685_10000345	28439	Switchgrass rhizosphere microbial communities from Kellogg Biological Station, Michigan, USA - KBS S1-3L metaG	IMG/VR
Ga0116241_10018512_4	Yaraviruses	Ga0116241_10018512	7383	AD_USRAca	IMG/VR
Ga0456364_0003732_21	Yaraviruses	Ga0456364_0003732	16281	Soil microbial communities from agricultural land in Fort Collins, Colorado, USA - L_E1_T20_B	IMG/VR
Ga0222708_1001754_6	Yaraviruses	Ga0222708_1001754	5273	Saline water microbial communities from Ace Lake, Antarctica - #1576	IMG/VR
Ga0505706_00155827_8	Yaraviruses	Ga0505706_00155827	11716	Co-assembly of Harvard Forest metagenomes from Barre Woods	IMG/VR
Ga0172381_10005398_6	Yaraviruses	Ga0172381_10005398	12980	Leachate microbial communities from a municipal landfill in Southern Ontario, Canada - Leachate well 64-88 metaG	IMG/VR
Ga0070689_100000280_33	Yaraviruses	Ga0070689_100000280	29545	Switchgrass rhizosphere microbial communities from Kellogg Biological Station, Michigan, USA - KBS S2-3H metaG	IMG/VR
Ga0116178_10003837_2	Yaraviruses	Ga0116178_10003837	11266	Active sludge microbial communities of municipal wastewater-treating anaerobic digesters from USA - AD_STIC12_MetaG	IMG/VR
Ga0075420_100004877_16	Yaraviruses	Ga0075420_100004877	11755	Bulk soil microbial communities from a Populus tree surrounding site in Tennessee, USA - Soil MetaG P. deltoides SBSDD4	IMG/VR
Ga0070728_10002115_26	Yaraviruses	Ga0070728_10002115	25941	Marine sediment microbial communities from the Atlantic coast under amendment with organic carbon and nitrate - tdDd47.1	IMG/VR
Ga0485836_0001709_2	Yaraviruses	Ga0485836_0001709	7664	Microbial mat bacterial communities from riparian zone, North Slope, Alaska, United States - OKS_BSeep2B_28June2019	IMG/VR
Ga0485838_0002510_16	Yaraviruses	Ga0485838_0002510	9295	Microbial mat bacterial communities from riparian zone, North Slope, Alaska, United States - OKS_BSeep2D_28June2019	IMG/VR
nmdc_mga07e63_3592_c1_16	Yaraviruses	nmdc:mga07e63_3592_c1	11784	Bulk soil microbial communities from a Populus tree surrounding site in Tennessee, USA - Soil MetaG P. deltoides SBSDD4 re-annotation	IMG/VR
Ga0119869_1002734_4	Yaraviruses	Ga0119869_1002734	9331	Activated sludge microbial communities from Shanghai, China - wastewater treatment plant - Activated sludge	IMG/VR
Ga0114931_10018794_11	Yaraviruses	Ga0114931_10018794	7782	Deep subsurface microbial communities from Kolumbo volcano to uncover new lineages of life (NeLLi) - 2SBTROV14_V59a metaG	IMG/VR
Ga0129333_10035671_1	Yaraviruses	Ga0129333_10035671	4694	Freshwater to marine salinity gradient microbial communities from Chesapeake Bay, USA - CPBay_Sum_0.6_0.8_DNA	IMG/VR
Ga0485829_0010467_8	Yaraviruses	Ga0485829_0010467	6877	Microbial mat bacterial communities from freshwater pond, North Slope, Alaska, United States - TFS_Pond3_18June2019	IMG/VR
Ga0180433_10014777_5	Yaraviruses	Ga0180433_10014777	8884	Hypersaline lake sediment archaeal communities from the Salton Sea, California, USA - SS_1_D_1 metaG	IMG/VR
Ga0495673_0003879_4	Yaraviruses	Ga0495673_0003879	9625	Rhizosphere soil microbial communities from poplar common garden site in Corvallis, Oregon, USA - GW-7986-Co3_31_39	IMG/VR
Ga0102812_10008896_1	Yaraviruses	Ga0102812_10008896	6063	Estuarine microbial communities from the Columbia River estuary - Flood tide ETM metaG S.713	IMG/VR
Ga0082021_1011136_27	Yaraviruses	Ga0082021_1011136	36440	Activated sludge microbial communities from wastewater treatment plant in Ulu Pandan, Singapore	IMG/VR
Ga0364482_11457_20_18_17	Yaraviruses	Ga0364482_11457	43430	Activated sludge viral community from Jungnang wastewater treatment plant, Seoul, South Korea - JWWTP-sludge v. 1	IMG/VR
Ga0364485_12008_8	Yaraviruses	Ga0364485_12008	10984	Activated sludge viral community from Seonam wastewater treatment plant, Seoul, South Korea - SWWTP-sludge1 v.1	IMG/VR
Ga0212216_10000474_32	Yaraviruses	Ga0212216_10000474	30172	Activated sludge viral community from Seonam wastewater treatment plant, Seoul, South Korea - SWWTP-sludge2	IMG/VR
Ga0118731_112995586_8	Yaraviruses	Ga0118731_112995586	21931	Coastal sediment microbial communities from Rhode Island, USA. Combined Assembly of Gp0121717, Gp0123912, Gp0123935, Gp0139423, Gp0139424, Gp0139388, Gp0139387, Gp0139386, Gp0139385	IMG/VR
Ga0071351_1000143_6	Yaraviruses	Ga0071351_1000143	41083	Freshwater microbial communities from Harmful Algal Blooms in Lake Erie, Western Basin, USA - Station WLE12, sample HABS-E2014-0048	IMG/VR
Ga0073685_1003072_7	Yaraviruses	Ga0073685_1003072	5520	Freshwater viral communities from Emiquon reservoir, Havana, Illinois, USA	IMG/VR
Ga0206646_1000143_19	Yaraviruses	Ga0206646_1000143	41090	Freshwater viral communities from Harlem, Illinois, USA - 1	IMG/VR
Ga0364575_11239_19	Yaraviruses	Ga0364575_11239	36910	Freshwater viral community from Hwang-ryong river, upstream of Jangsung wastewater treatment plant effluent, Jangsung, South Korea - HRR-up v.1	IMG/VR
Ga0212215_10000318_12	Yaraviruses	Ga0212215_10000318	44124	Freshwater viral community from Jungnang river, downstream of Jungnang wastewater treatment plant effluent, Seoul, South Korea - JLR-down	IMG/VR
Ga0212215_10000895_28	Yaraviruses	Ga0212215_10000895	28631	Freshwater viral community from Jungnang river, downstream of Jungnang wastewater treatment plant effluent, Seoul, South Korea - JLR-down	IMG/VR
Ga0364486_11770_4	Yaraviruses	Ga0364486_11770	11361	Freshwater viral comunity from Han River, upstream of Seonam wastewater treatment plant effluent, Seoul, South Korea - HAN-up v.1	IMG/VR
Ga0378408_0034991_12	Yaraviruses	Ga0378408_0034991	7278	Leachate microbial communities from a municipal landfill in Southern Ontario, Canada - LW162 2017	IMG/VR
Ga0376279_0003301_5	Yaraviruses	Ga0376279_0003301	14735	Leachate microbial communities from a municipal landfill in Southern Ontario, Canada - LW64-88 2017	IMG/VR
Ga0210290_1552723_1	Yaraviruses	Ga0210290_1552723	2059	Metatranscriptome of forest soil microbial communities from Boreal Montmorency Forest, Quebec, Canada - FO410-VDE108SO (Eukaryote Community Metatranscriptome)	IMG/VR
Ga0102672_100033_15	Yaraviruses	Ga0102672_100033	15978	Non-marine hypersaline water viral communities from A?ana, Logro?o, Spain -Vir_A?ana_balsa_PRE	IMG/VR
P52013CM_1009777_8_7	Yaraviruses	P52013CM_1009777	4750	Ore pile and mine drainage contaminated soil microbial communities from Mina do Sossego, Brazil - P5 sample	IMG/VR
rootL2_10056542_6	Yaraviruses	rootL2_10056542	16953	Sugarcane root Sample L2	IMG/VR
Ga0099972_12006777_14	Yaraviruses	Ga0099972_12006777	38710	Coastal sediment microbial communities from Rhode Island, USA: Combined Assembly of Gp0121717, Gp0123912, Gp0123935	IMG/VR
Ga0099972_12533457_17	Yaraviruses	Ga0099972_12533457	38994	Coastal sediment microbial communities from Rhode Island, USA: Combined Assembly of Gp0121717, Gp0123912, Gp0123935	IMG/VR
Ga0114338_1000305_7	Yaraviruses	Ga0114338_1000305	41256	Freshwater microbial communities from Harmful Algal Blooms in Lake Erie, Western Basin, USA - Station WLE2, sample E2014-0046-100-LTR	IMG/VR
Ga0206648_1000510_39	Yaraviruses	Ga0206648_1000510	32963	Freshwater viral communities from CSSC, Illinois, USA - 1	IMG/VR
Ga0206652_1002041_10	Yaraviruses	Ga0206652_1002041	16681	Freshwater viral communities from Romeoville, Illinois, USA - 1	IMG/VR
Ga0364479_12703_12	Yaraviruses	Ga0364479_12703	44124	Freshwater viral community from Jungnang river, downstream of Jungnang wastewater treatment plant effluent, Seoul, South Korea - JLR-down v2	IMG/VR
Ga0364480_11582_32	Yaraviruses	Ga0364480_11582	30172	Activated sludge viral community from Seonam wastewater treatment plant, Seoul, South Korea - SWWTP-sludge2 v2	IMG/VR
Ga0364571_11547_37	Yaraviruses	Ga0364571_11547	28786	Activated sludge viral community from Gwangju wastewater treatment plant, Gwangju, South Korea - GWWTP-sludge v.1	IMG/VR

## Sheet: 60_repr_pattern
MCP	genome		length	MCP	ATPase	VLTF3	RuvC	PDDEXK	SF3_hel1	SF3_hel2	SF2_hel	VLTF2	Mriya_1	Mriya_51	Mriya_50	Mriya_48	HUH	HUH_long	PEV_8	PEV_12	PEV_14	PEV_15	PEV_20	PEV_22 (mCP)	PEV_26 (ssb)	PEV_27	PEV_34	PEV_35
Verruc@NZEQ01000048_11	Verruc@NZEQ01000048		36932	1	1	1	1	1		1		1	1	1	1	1	1	1	1	1	1	1	1	1	1	1	1	1
gamad_contig_17_19	gamad_contig_17		45604	1	1	1	1	1		1		1	1	1	1	1	1	1	1	1	1	1	1	1	1	1	1	1
gamad_contig_21_45	gamad_contig_21		39941	1	1	1	1	1		1		1	1	1	1	1	1	1	1	1	1	1	1	1	1	1	1	1
Ga0209337_1000251_18	Ga0209337_1000251		42686	1	1	1	1	1		1		1	1	1	1	1	1	1	1	1	1	1	1	1	1	1	1	1
Ga0211564_10000112_49	Ga0211564_10000112		39319	1	1	1	0	1		1		1	1	1	1	1	1	0	1	1	0	1	1	1	1	1	0	0
Ga0494542_000028_29	Ga0494542_000028		36027	1	1	1	1	1		1		1	1	1	1	1	1	1	1	1	1	1	1	1	1	1	1	1
gamad_contig_18_49	gamad_contig_18		44605	1	1	1	1	1		0		1	1	1	1	1	1	0	1	1	1	1	1	1	1	1	1	1
Ga0211699_10000211_43	Ga0211699_10000211		38786	1	1	1	1	1		1		1	1	1	1	1	1	0	1	1	1	1	1	1	1	1	1	1
Ga0494229_04493_17	Ga0494229_04493		40093	1	1	1	1	1		1		1	1	1	1	1	1	1	1	1	1	1	1	1	1	1	1	1
gamad_contig_2_35	gamad_contig_2		41606	1	1	1	1	1		1		1	1	1	1	1	1	1	1	1	1	1	1	1	1	1	1	1
Ga0494180_0000023_42	Ga0494180_0000023		42504	1	1	1	1	1		1		1	1	1	1	1	1	1	1	1	1	1	1	1	1	1	1	1
gamad_contig_24_24	gamad_contig_24		33096	1	1	1	1	1		1		1	1	1	1	1	1	0	1	1	1	1	1	1	1	1	1	1
gamad_contig_1_25	gamad_contig_1		26273	1	1	1	1	1		0		1	1	1	1	1	1	1	0	1	1	1	1	1	1	1	1	1
Ple1b@KY203336_30	Ple1b@KY203336		36221	1	1	1	0	0		1		1	1	1	1	1	1	0	0	0	1	1	1	1	0	1	0	1
Ple2@KY346835_31	Ple2@KY346835		34137	1	1	1	1	1		1		1	1	1	1	1	1	1	1	1	1	1	1	1	1	1	1	1
Ga0181424_10000048_32	Ga0181424_10000048		43916	1	1	1	1	1		1		1	1	1	1	1	1	1	1	1	0	1	1	1	1	1	1	1
Flavob@PALO01000034_17	Flavob@PALO01000034		48823	1	1	1	1	1		1		1	1	1	1	1	1	1	1	1	0	1	1	1	1	1	1	1
Ga0208966_1000066_38	Ga0208966_1000066		31660	1	1	1	1	1		1		1	1	1	1	1	1	0	1	1	1	1	1	0	1	1	1	1
Ga0315315_10000403_1	Ga0315315_10000403		35875	1	1	1	0	1		1		1	1	1	1	1	1	1	1	1	1	1	1	1	1	1	0	0
Ga0209603_1000616_38	Ga0209603_1000616		42048	1	1	1	1	1		1		1	1	1	1	1	1	1	1	1	1	1	1	1	1	1	1	1
Phaglo_G_6	Phaglo_G		24638	1	1	1	1	1	1			0	1	1	1	0	0	1	0	0	0	0	0	1	1	0	1	1
Ga0456371_00004425_27	Ga0456371_00004425		28223	1	1	1	0	0	0			0	1	1	1	1	1	0	0	0	0	0	0	0	0	0	0	0
Ga0373638_0002274_15	Ga0373638_0002274		35694	1	1	1	1	1	1			0	1	1	1	0	1	0	0	0	0	0	0	0	0	0	0	0
Ga0364575_11239_19	Ga0364575_11239		36910	1	1	0	1	0	1			0	1	1	1	1	1	0	0	0	0	0	0	0	0	0	0	0
Ga0082021_1011136_27	Ga0082021_1011136		36440	1	1	1	1	0	1			1	1	1	1	1	1	0	0	0	0	0	0	0	0	0	0	0
Ga0395773_0000340_27	Ga0395773_0000340		36291	1	1	1	1	0	1			0	1	1	0	1	1	0	0	0	0	0	0	0	0	0	0	0
Yara_contig_13_34	Yara_contig_13		40316	1	1	1	0	1	1			0	1	1	1	1	1	0	0	0	0	0	0	0	0	0	0	0
Yara@MT293574_40	Yara@MT293574		44924	1	1	1	1	1	1			0	1	1	1	1	1	0	0	0	0	0	0	0	0	0	0	0
Ga0364574_11311_36	Ga0364574_11311		34017	1	1	1	0	0			1	0	0	0	0	1	1	0	0	0	0	0	0	0	0	0	0	0
Ga0456371_00003985_23	Ga0456371_00003985		29853	1	1	1	1	0	1			0	1	1	1	1	0	0	0	0	0	0	0	0	0	0	0	0
Ga0182215_1000012_46	Ga0182215_1000012	DTR 123	37650	1	1	1	1	1	1			0	1	1	1	1	1	0	0	0	0	0	0	0	0	0	0	0
Ga0395696_000216_45	Ga0395696_000216		36191	1	1	1	0	1	1			0	0	1	1	1	1	0	0	0	0	0	0	0	0	0	0	0
Ga0500728_00048748_27	Ga0500728_00048748		36750	1	1	1	0	0	1			0	1	1	1	1	1	0	0	0	0	0	0	0	0	0	0	0
Ga0114338_1000305_7	Ga0114338_1000305	DTR 100	41256	1	1	1	0	1	1			0	1	1	1	1	1	0	0	0	0	0	0	0	0	0	0	0
Ga0316202_10000687_29	Ga0316202_10000687		33192	1	1	1	1	0	1			0	0	0	0	1	1	0	0	0	0	0	0	0	0	0	0	0
Ga0498833_000002_27	Ga0498833_000002		40324	1	1	1	1	1	1			0	1	1	1	1	1	0	0	0	0	0	0	0	0	0	0	0
Yara_contig_14_32	Yara_contig_14		37763	1	1	1	1	1	1			1	1	1	1	1	1	0	0	0	0	0	0	0	0	0	0	0
Ga0105092_10000132_26	Ga0105092_10000132	DTR 123	35145	1	1	1	1	1	1			1	1	1	1	1	1	0	0	0	0	0	0	0	0	0	0	0
Ga0498922_0001740_47	Ga0498922_0001740	DTR 127	40113	1	1	1	1	1	1			1	1	1	1	1	1	0	0	0	0	0	0	0	0	0	0	0
Pates@JAHIZF010000067_21	Pates@JAHIZF010000067		35101	1	1	1	1	1	1			1	1	1	1	1	1	0	0	0	0	0	0	0	0	0	0	0
Ga0099972_12533457_17	Ga0099972_12533457	palindrom	38994	1	1	1	1	1	1			0	1	1	1	0	0	0	0	0	0	0	0	0	0	0	0	0
Ga0456365_0001534_5	Ga0456365_0001534		40644	1	1	1	0	1	1			0	1	1	1	1	1	0	0	0	0	0	0	0	0	0	0	0
Ga0209319_1000533_8	Ga0209319_1000533	ITR	46816	1	1	0	1	0	1			0	0	0	0	1	1	0	0	0	0	0	0	0	0	0	0	0
Ga0456369_0000476_32	Ga0456369_0000476		31821	1	1	1	1	1	1			0	0	1	1	0	0	0	0	0	0	0	0	0	0	0	0	0
Ga0364482_11457_20_18_17	Ga0364482_11457		43430	1	1	1	1	1	1			1	1	1	1	0	1	0	0	0	0	0	0	0	0	0	0	0
Ga0456371_00003851_43	Ga0456371_00003851		30446	1	1	0	1	1	1			0	1	1	1	0	1	0	0	0	0	0	0	0	0	0	0	0
Ga0299906_10000416_27	Ga0299906_10000416		40143	1	1	1	1	1	1			0	1	1	1	1	1	0	0	0	0	0	0	0	0	0	0	0
Ga0395805_0001540_33	Ga0395805_0001540	DTR	42754	1	1	1	1	1	1			0	1	1	1	1	1	0	0	0	0	0	0	0	0	0	0	0
Ga0307472_100000045_26	Ga0307472_100000045	DTR 126	34580	1	1	1	1	1	1			0	1	1	1	1	1	0	0	0	0	0	0	0	0	0	0	0
Ga0070689_100000280_33	Ga0070689_100000280		29545	1	1	1	1	1	1			0	1	1	1	1	0	0	0	0	0	0	0	0	0	0	0	0
Ga0206648_1000510_39	Ga0206648_1000510		32963	1	1	1	1	1			1	0	1	1	1	1	1	0	0	0	0	0	0	0	0	0	0	0
Ga0073900_10000256_26	Ga0073900_10000256	DTR 120	40161	1	1	1	0	1			1	0	1	1	1	0	1	0	0	0	0	0	0	0	0	0	0	0
Ga0206646_1000143_19	Ga0206646_1000143		41090	1	1	1	0	0			1	0	1	1	1	0	1	0	0	0	0	0	0	0	0	0	0	0
Ga0172380_10001380_50	Ga0172380_10001380		41770	1	1	1	1	1			1	0	1	1	1	1	0	0	0	0	0	0	0	0	0	0	0	0
Ga0364479_12703_12	Ga0364479_12703		44124	1	1	1	0	1			1	0	1	1	1	0	0	0	0	0	0	0	0	0	0	0	0	0
Ga0099972_12006777_14	Ga0099972_12006777		38710	1	1	1	1	1			1	0	1	1	1	1	0	0	0	0	0	0	0	0	0	0	0	0
Ga0316204_10002591_25	Ga0316204_10002591		40148	1	1	1	1	1			1	0	1	1	1	1	0	0	0	0	0	0	0	0	0	0	0	0
Ga0364571_11547_37	Ga0364571_11547		28786	1	0	1	0	0	0			0	1	1	1	0	0	0	0	0	0	0	0	0	0	0	0	0
Ga0364480_11582_32	Ga0364480_11582		30172	1	1	1	1	1	1			0	1	1	0	0	1	0	0	0	0	0	0	0	0	0	0	0
Ga0182030_10004970_8	Ga0182030_10004970		28307	1	1	1	1	0	0			0	1	1	1	0	1	0	0	0	0	0	0	0	0	0	0	0

## Sheet: protein_annotations
protein	cluster	count
Flavob@PALO01000034_28	Mriya_51	66
Ga0070689_100000280_29	Mriya_51	66
Ga0070689_100000280_36	Mriya_51	66
Ga0073900_10000256_7	Mriya_51	66
Ga0082021_1011136_29	Mriya_51	66
Ga0082021_1011136_30	Mriya_51	66
Ga0099972_12006777_35	Mriya_51	66
Ga0099972_12533457_20	Mriya_51	66
Ga0105092_10000132_21	Mriya_51	66
Ga0105092_10000132_22	Mriya_51	66
Ga0114338_1000305_5	Mriya_51	66
Ga0172380_10001380_28	Mriya_51	66
Ga0181424_10000048_38	Mriya_51	66
Ga0182030_10004970_5	Mriya_51	66
Ga0182215_1000012_33	Mriya_51	66
Ga0206646_1000143_30	Mriya_51	66
Ga0206648_1000510_26	Mriya_51	66
Ga0206648_1000510_34	Mriya_51	66
Ga0208966_1000066_14	Mriya_51	66
Ga0209337_1000251_29	Mriya_51	66
Ga0209603_1000616_28	Mriya_51	66
Ga0211564_10000112_32	Mriya_51	66
Ga0211699_10000211_21	Mriya_51	66
Ga0299906_10000416_31	Mriya_51	66
Ga0307472_100000045_20	Mriya_51	66
Ga0307472_100000045_21	Mriya_51	66
Ga0315315_10000403_10	Mriya_51	66
Ga0316204_10002591_33	Mriya_51	66
Ga0364479_12703_35	Mriya_51	66
Ga0364480_11582_14	Mriya_51	66
Ga0364480_11582_35	Mriya_51	66
Ga0364482_11457_57	Mriya_51	66
Ga0364571_11547_28	Mriya_51	66
Ga0364575_11239_16	Mriya_51	66
Ga0364575_11239_31	Mriya_51	66
Ga0373638_0002274_12	Mriya_51	66
Ga0395696_000216_22	Mriya_51	66
Ga0395773_0000340_20	Mriya_51	66
Ga0395805_0001540_5	Mriya_51	66
Ga0456365_0001534_35	Mriya_51	66
Ga0456369_0000476_42	Mriya_51	66
Ga0456371_00003851_31	Mriya_51	66
Ga0456371_00003985_35	Mriya_51	66
Ga0456371_00004425_29	Mriya_51	66
Ga0494180_0000023_28	Mriya_51	66
Ga0494229_04493_28	Mriya_51	66
Ga0494542_000028_19	Mriya_51	66
Ga0498833_000002_32	Mriya_51	66
Ga0498833_000002_33	Mriya_51	66
Ga0498922_0001740_2	Mriya_51	66
Ga0500728_00048748_35	Mriya_51	66
Pates@JAHIZF010000067_43	Mriya_51	66
Phaglo_G_11	Mriya_51	66
Ple1b@KY203336_23	Mriya_51	66
Ple2@KY346835_22	Mriya_51	66
Verruc@NZEQ01000048_19	Mriya_51	66
Yara@MT293574_50	Mriya_51	66
Yara_contig_13_26	Mriya_51	66
Yara_contig_14_13	Mriya_51	66
Yara_contig_14_14	Mriya_51	66
gamad_contig_17_27	Mriya_51	66
gamad_contig_18_10	Mriya_51	66
gamad_contig_1_13	Mriya_51	66
gamad_contig_21_32	Mriya_51	66
gamad_contig_24_34	Mriya_51	66
gamad_contig_2_25	Mriya_51	66
Flavob@PALO01000034_17	MCP	61
Ga0070689_100000280_33	MCP	61
Ga0073900_10000256_26	MCP	61
Ga0082021_1011136_27	MCP	61
Ga0099972_12006777_14	MCP	61
Ga0099972_12533457_17	MCP	61
Ga0105092_10000132_26	MCP	61
Ga0114338_1000305_7	MCP	61
Ga0172380_10001380_50	MCP	61
Ga0181424_10000048_32	MCP	61
Ga0182030_10004970_8	MCP	61
Ga0182215_1000012_46	MCP	61
Ga0206646_1000143_19	MCP	61
Ga0206648_1000510_39	MCP	61
Ga0208966_1000066_38	MCP	61
Ga0209319_1000533_8	MCP	61
Ga0209337_1000251_18	MCP	61
Ga0209603_1000616_38	MCP	61
Ga0211564_10000112_49	MCP	61
Ga0211699_10000211_43	MCP	61
Ga0299906_10000416_27	MCP	61
Ga0307472_100000045_26	MCP	61
Ga0315315_10000403_1	MCP	61
Ga0316202_10000687_29	MCP	61
Ga0316204_10002591_25	MCP	61
Ga0364479_12703_12	MCP	61
Ga0364480_11582_32	MCP	61
Ga0364482_11457_20_18_17	MCP	61
Ga0364571_11547_37	MCP	61
Ga0364574_11311_36	MCP	61
Ga0364575_11239_19	MCP	61
Ga0373638_0002274_15	MCP	61
Ga0395696_000216_45	MCP	61
Ga0395773_0000340_27	MCP	61
Ga0395805_0001540_33	MCP	61
Ga0456365_0001534_5	MCP	61
Ga0456369_0000476_32	MCP	61
Ga0456371_00003851_43	MCP	61
Ga0456371_00003985_23	MCP	61
Ga0456371_00004425_27	MCP	61
Ga0494180_0000023_42	MCP	61
Ga0494229_04493_17	MCP	61
Ga0494542_000028_29	MCP	61
Ga0498833_000002_27	MCP	61
Ga0498922_0001740_47	MCP	61
Ga0500728_00048748_27	MCP	61
Pates@JAHIZF010000067_21	MCP	61
Phaglo_G_6	MCP	61
Phaglo_G_MCP	MCP	61
Ple1b@KY203336_30	MCP	61
Ple2@KY346835_31	MCP	61
Verruc@NZEQ01000048_11	MCP	61
Yara@MT293574_40	MCP	61
Yara_contig_13_34	MCP	61
Yara_contig_14_32	MCP	61
gamad_contig_17_19	MCP	61
gamad_contig_18_49	MCP	61
gamad_contig_1_25	MCP	61
gamad_contig_21_45	MCP	61
gamad_contig_24_24	MCP	61
gamad_contig_2_35	MCP	61
Flavob@PALO01000034_25	ATPase	59
Ga0070689_100000280_12	ATPase	59
Ga0073900_10000256_42	ATPase	59
Ga0082021_1011136_47	ATPase	59
Ga0099972_12006777_28	ATPase	59
Ga0099972_12533457_8	ATPase	59
Ga0105092_10000132_44	ATPase	59
Ga0114338_1000305_2	ATPase	59
Ga0172380_10001380_15	ATPase	59
Ga0181424_10000048_41	ATPase	59
Ga0182030_10004970_23	ATPase	59
Ga0182215_1000012_21	ATPase	59
Ga0206646_1000143_7	ATPase	59
Ga0206648_1000510_4	ATPase	59
Ga0208966_1000066_41	ATPase	59
Ga0209319_1000533_39	ATPase	59
Ga0209337_1000251_25	ATPase	59
Ga0209603_1000616_31	ATPase	59
Ga0211564_10000112_42	ATPase	59
Ga0211699_10000211_24	ATPase	59
Ga0299906_10000416_37	ATPase	59
Ga0307472_100000045_8	ATPase	59
Ga0315315_10000403_7	ATPase	59
Ga0316202_10000687_23	ATPase	59
Ga0316204_10002591_29	ATPase	59
Ga0364479_12703_23	ATPase	59
Ga0364480_11582_4	ATPase	59
Ga0364482_11457_52	ATPase	59
Ga0364574_11311_53	ATPase	59
Ga0364575_11239_27	ATPase	59
Ga0373638_0002274_26	ATPase	59
Ga0395696_000216_21	ATPase	59
Ga0395773_0000340_10	ATPase	59
Ga0395805_0001540_16	ATPase	59
Ga0456365_0001534_7	ATPase	59
Ga0456371_00003851_36	ATPase	59
Ga0456371_00003985_10	ATPase	59
Ga0456371_00003985_12	ATPase	59
Ga0456371_00004425_43	ATPase	59
Ga0494180_0000023_35	ATPase	59
Ga0494229_04493_25	ATPase	59
Ga0494542_000028_22	ATPase	59
Ga0498833_000002_15	ATPase	59
Ga0498922_0001740_1	ATPase	59
Ga0500728_00048748_34	ATPase	59
Pates@JAHIZF010000067_44	ATPase	59
Phaglo_G_14	ATPase	59
Ple1b@KY203336_26	ATPase	59
Ple2@KY346835_25	ATPase	59
Verruc@NZEQ01000048_16	ATPase	59
Yara@MT293574_39	ATPase	59
Yara_contig_13_30	ATPase	59
Yara_contig_14_15	ATPase	59
gamad_contig_17_24	ATPase	59
gamad_contig_18_7	ATPase	59
gamad_contig_1_17	ATPase	59
gamad_contig_21_38	ATPase	59
gamad_contig_24_31	ATPase	59
gamad_contig_2_28	ATPase	59
Flavob@PALO01000034_21	Mriya_1	53
Ga0070689_100000280_44	Mriya_1	53
Ga0073900_10000256_23	Mriya_1	53
Ga0082021_1011136_34	Mriya_1	53
Ga0099972_12006777_39	Mriya_1	53
Ga0099972_12533457_37	Mriya_1	53
Ga0099972_12533457_38	Mriya_1	53
Ga0105092_10000132_28	Mriya_1	53
Ga0114338_1000305_9	Mriya_1	53
Ga0172380_10001380_25	Mriya_1	53
Ga0181424_10000048_45	Mriya_1	53
Ga0182030_10004970_1	Mriya_1	53
Ga0206646_1000143_42	Mriya_1	53
Ga0206648_1000510_11	Mriya_1	53
Ga0208966_1000066_10	Mriya_1	53
Ga0209337_1000251_20	Mriya_1	53
Ga0209603_1000616_36	Mriya_1	53
Ga0211564_10000112_46	Mriya_1	53
Ga0211699_10000211_45	Mriya_1	53
Ga0299906_10000416_47	Mriya_1	53
Ga0307472_100000045_18	Mriya_1	53
Ga0315315_10000403_3	Mriya_1	53
Ga0316204_10002591_27	Mriya_1	53
Ga0364479_12703_38	Mriya_1	53
Ga0364480_11582_39	Mriya_1	53
Ga0364482_11457_43	Mriya_1	53
Ga0364571_11547_24	Mriya_1	53
Ga0364575_11239_30	Mriya_1	53
Ga0373638_0002274_24	Mriya_1	53
Ga0395805_0001540_19	Mriya_1	53
Ga0456365_0001534_29	Mriya_1	53
Ga0456371_00003851_38	Mriya_1	53
Ga0456371_00004425_19	Mriya_1	53
Ga0494180_0000023_39	Mriya_1	53
Ga0494229_04493_19	Mriya_1	53
Ga0494542_000028_26	Mriya_1	53
Ga0498833_000002_4	Mriya_1	53
Ga0498922_0001740_7	Mriya_1	53
Ga0500728_00048748_32	Mriya_1	53
Pates@JAHIZF010000067_14	Mriya_1	53
Phaglo_G_8	Mriya_1	53
Ple1b@KY203336_28	Mriya_1	53
Ple2@KY346835_29	Mriya_1	53
Verruc@NZEQ01000048_13	Mriya_1	53
Yara@MT293574_1	Mriya_1	53
Yara_contig_13_27	Mriya_1	53
Yara_contig_14_8	Mriya_1	53
gamad_contig_17_21	Mriya_1	53
gamad_contig_18_1	Mriya_1	53
gamad_contig_1_20	Mriya_1	53
gamad_contig_21_43	Mriya_1	53
gamad_contig_24_26	Mriya_1	53
gamad_contig_2_33	Mriya_1	53
Flavob@PALO01000034_29	Mriya_50	50
Ga0070689_100000280_4	Mriya_50	50
Ga0073900_10000256_19	Mriya_50	50
Ga0082021_1011136_31	Mriya_50	50
Ga0099972_12006777_30	Mriya_50	50
Ga0099972_12533457_21	Mriya_50	50
Ga0105092_10000132_34	Mriya_50	50
Ga0114338_1000305_4	Mriya_50	50
Ga0172380_10001380_46	Mriya_50	50
Ga0181424_10000048_37	Mriya_50	50
Ga0182215_1000012_34	Mriya_50	50
Ga0206648_1000510_15	Mriya_50	50
Ga0208966_1000066_15	Mriya_50	50
Ga0209337_1000251_30	Mriya_50	50
Ga0209603_1000616_27	Mriya_50	50
Ga0211564_10000112_31	Mriya_50	50
Ga0211699_10000211_20	Mriya_50	50
Ga0299906_10000416_32	Mriya_50	50
Ga0307472_100000045_29	Mriya_50	50
Ga0315315_10000403_11	Mriya_50	50
Ga0316204_10002591_22	Mriya_50	50
Ga0364479_12703_15	Mriya_50	50
Ga0364482_11457_58	Mriya_50	50
Ga0364571_11547_44	Mriya_50	50
Ga0364575_11239_32	Mriya_50	50
Ga0373638_0002274_11	Mriya_50	50
Ga0395696_000216_12	Mriya_50	50
Ga0395805_0001540_6	Mriya_50	50
Ga0456365_0001534_34	Mriya_50	50
Ga0456369_0000476_41	Mriya_50	50
Ga0456371_00003851_32	Mriya_50	50
Ga0456371_00003985_34	Mriya_50	50
Ga0456371_00004425_30	Mriya_50	50
Ga0494180_0000023_27	Mriya_50	50
Ga0494229_04493_29	Mriya_50	50
Ga0494542_000028_18	Mriya_50	50
Ga0498833_000002_31	Mriya_50	50
Ga0498922_0001740_13	Mriya_50	50
Ga0500728_00048748_36	Mriya_50	50
Pates@JAHIZF010000067_37	Mriya_50	50
Phaglo_G_10	Mriya_50	50
Ple2@KY346835_21	Mriya_50	50
Yara@MT293574_49	Mriya_50	50
Yara_contig_13_25	Mriya_50	50
Yara_contig_14_28	Mriya_50	50
gamad_contig_17_28	Mriya_50	50
gamad_contig_18_11	Mriya_50	50
gamad_contig_21_31	Mriya_50	50
gamad_contig_24_35	Mriya_50	50
gamad_contig_2_24	Mriya_50	50
Flavob@PALO01000034_26	VLTF3	50
Ga0070689_100000280_5	VLTF3	50
Ga0073900_10000256_39	VLTF3	50
Ga0082021_1011136_38	VLTF3	50
Ga0099972_12006777_18	VLTF3	50
Ga0099972_12533457_43	VLTF3	50
Ga0105092_10000132_29	VLTF3	50
Ga0114338_1000305_10	VLTF3	50
Ga0181424_10000048_40	VLTF3	50
Ga0182030_10004970_9	VLTF3	50
Ga0182215_1000012_18	VLTF3	50
Ga0206646_1000143_9	VLTF3	50
Ga0206648_1000510_1	VLTF3	50
Ga0209337_1000251_26	VLTF3	50
Ga0211564_10000112_41	VLTF3	50
Ga0211699_10000211_23	VLTF3	50
Ga0307472_100000045_34	VLTF3	50
Ga0315315_10000403_8	VLTF3	50
Ga0316202_10000687_51	VLTF3	50
Ga0316204_10002591_18	VLTF3	50
Ga0364479_12703_5	VLTF3	50
Ga0364480_11582_31	VLTF3	50
Ga0364482_11457_30	VLTF3	50
Ga0364574_11311_31	VLTF3	50
Ga0373638_0002274_13	VLTF3	50
Ga0395696_000216_40	VLTF3	50
Ga0395773_0000340_11	VLTF3	50
Ga0395805_0001540_36	VLTF3	50
Ga0456365_0001534_31	VLTF3	50
Ga0456369_0000476_7	VLTF3	50
Ga0456371_00003985_42	VLTF3	50
Ga0456371_00004425_28	VLTF3	50
Ga0494180_0000023_30	VLTF3	50
Ga0494229_04493_26	VLTF3	50
Ga0494542_000028_21	VLTF3	50
Ga0498833_000002_46	VLTF3	50
Ga0498922_0001740_8	VLTF3	50
Ga0500728_00048748_33	VLTF3	50
Pates@JAHIZF010000067_12	VLTF3	50
Ple2@KY346835_24	VLTF3	50
Verruc@NZEQ01000048_17	VLTF3	50
Yara@MT293574_51	VLTF3	50
Yara_contig_13_33	VLTF3	50
Yara_contig_14_7	VLTF3	50
gamad_contig_17_25	VLTF3	50
gamad_contig_18_8	VLTF3	50
gamad_contig_1_16	VLTF3	50
gamad_contig_21_37	VLTF3	50
gamad_contig_24_32	VLTF3	50
gamad_contig_2_27	VLTF3	50
Flavob@PALO01000034_39	HUH	49
Ga0073900_10000256_11	HUH	49
Ga0082021_1011136_41	HUH	49
Ga0105092_10000132_25	HUH	49
Ga0114338_1000305_43	HUH	49
Ga0181424_10000048_5	HUH	49
Ga0182030_10004970_24	HUH	49
Ga0182215_1000012_28	HUH	49
Ga0206646_1000143_38	HUH	49
Ga0206648_1000510_22	HUH	49
Ga0208966_1000066_23	HUH	49
Ga0209319_1000533_25	HUH	49
Ga0209337_1000251_40	HUH	49
Ga0209603_1000616_16	HUH	49
Ga0211564_10000112_20	HUH	49
Ga0211699_10000211_9	HUH	49
Ga0299906_10000416_41	HUH	49
Ga0307472_100000045_32	HUH	49
Ga0315315_10000403_24	HUH	49
Ga0316202_10000687_10	HUH	49
Ga0364480_11582_5	HUH	49
Ga0364482_11457_8	HUH	49
Ga0364574_11311_56	HUH	49
Ga0364575_11239_12	HUH	49
Ga0373638_0002274_39	HUH	49
Ga0395696_000216_42	HUH	49
Ga0395773_0000340_9	HUH	49
Ga0395805_0001540_51	HUH	49
Ga0456365_0001534_39	HUH	49
Ga0456371_00004425_42	HUH	49
Ga0494180_0000023_15	HUH	49
Ga0494229_04493_55	HUH	49
Ga0494542_000028_6	HUH	49
Ga0498833_000002_30	HUH	49
Ga0498922_0001740_4	HUH	49
Ga0500728_00048748_19	HUH	49
Pates@JAHIZF010000067_38	HUH	49
Ple1b@KY203336_15	HUH	49
Ple2@KY346835_11	HUH	49
Verruc@NZEQ01000048_29	HUH	49
Yara@MT293574_27	HUH	49
Yara_contig_13_39	HUH	49
Yara_contig_14_10	HUH	49
gamad_contig_17_39	HUH	49
gamad_contig_18_21	HUH	49
gamad_contig_1_2	HUH	49
gamad_contig_21_18	HUH	49
gamad_contig_24_45	HUH	49
gamad_contig_2_11	HUH	49
Flavob@PALO01000034_22	PDDEXK	48
Ga0070689_100000280_27	PDDEXK	48
Ga0073900_10000256_18	PDDEXK	48
Ga0099972_12006777_11	PDDEXK	48
Ga0099972_12533457_4	PDDEXK	48
Ga0105092_10000132_40	PDDEXK	48
Ga0114338_1000305_20	PDDEXK	48
Ga0172380_10001380_29	PDDEXK	48
Ga0181424_10000048_44	PDDEXK	48
Ga0182215_1000012_15	PDDEXK	48
Ga0206648_1000510_16	PDDEXK	48
Ga0208966_1000066_4	PDDEXK	48
Ga0209337_1000251_22	PDDEXK	48
Ga0209603_1000616_34	PDDEXK	48
Ga0211564_10000112_45	PDDEXK	48
Ga0211699_10000211_46	PDDEXK	48
Ga0299906_10000416_7	PDDEXK	48
Ga0307472_100000045_11	PDDEXK	48
Ga0315315_10000403_4	PDDEXK	48
Ga0316204_10002591_14	PDDEXK	48
Ga0364479_12703_34	PDDEXK	48
Ga0364480_11582_10	PDDEXK	48
Ga0364482_11457_48	PDDEXK	48
Ga0373638_0002274_21	PDDEXK	48
Ga0395696_000216_5	PDDEXK	48
Ga0395805_0001540_55	PDDEXK	48
Ga0456365_0001534_16	PDDEXK	48
Ga0456369_0000476_38	PDDEXK	48
Ga0494180_0000023_38	PDDEXK	48
Ga0494229_04493_20	PDDEXK	48
Ga0494229_04493_20_21	PDDEXK	48
Ga0494229_04493_21	PDDEXK	48
Ga0494542_000028_25	PDDEXK	48
Ga0498833_000002_28	PDDEXK	48
Ga0498922_0001740_24	PDDEXK	48
Pates@JAHIZF010000067_10	PDDEXK	48
Phaglo_G_16	PDDEXK	48
Ple2@KY346835_28	PDDEXK	48
Verruc@NZEQ01000048_14	PDDEXK	48
Yara@MT293574_2	PDDEXK	48
Yara_contig_13_10	PDDEXK	48
Yara_contig_14_35	PDDEXK	48
gamad_contig_17_22	PDDEXK	48
gamad_contig_18_2	PDDEXK	48
gamad_contig_1_22	PDDEXK	48
gamad_contig_21_41	PDDEXK	48
gamad_contig_24_27	PDDEXK	48
gamad_contig_2_32	PDDEXK	48
Flavob@PALO01000034_31	Mriya_48	47
Ga0070689_100000280_1	Mriya_48	47
Ga0082021_1011136_33	Mriya_48	47
Ga0099972_12006777_29	Mriya_48	47
Ga0105092_10000132_32	Mriya_48	47
Ga0114338_1000305_46	Mriya_48	47
Ga0172380_10001380_14	Mriya_48	47
Ga0181424_10000048_35	Mriya_48	47
Ga0182215_1000012_29	Mriya_48	47
Ga0206648_1000510_21	Mriya_48	47
Ga0208966_1000066_17	Mriya_48	47
Ga0209319_1000533_34	Mriya_48	47
Ga0209337_1000251_32	Mriya_48	47
Ga0209603_1000616_25	Mriya_48	47
Ga0211564_10000112_29	Mriya_48	47
Ga0211699_10000211_18	Mriya_48	47
Ga0299906_10000416_30	Mriya_48	47
Ga0315315_10000403_13	Mriya_48	47
Ga0316202_10000687_15	Mriya_48	47
Ga0316204_10002591_28	Mriya_48	47
Ga0364574_11311_43	Mriya_48	47
Ga0364575_11239_34	Mriya_48	47
Ga0395696_000216_29	Mriya_48	47
Ga0395773_0000340_41	Mriya_48	47
Ga0395805_0001540_23	Mriya_48	47
Ga0456365_0001534_32	Mriya_48	47
Ga0456371_00003985_40	Mriya_48	47
Ga0456371_00004425_32	Mriya_48	47
Ga0494180_0000023_25	Mriya_48	47
Ga0494229_04493_31	Mriya_48	47
Ga0494542_000028_16	Mriya_48	47
Ga0498833_000002_10	Mriya_48	47
Ga0498922_0001740_11	Mriya_48	47
Ga0500728_00048748_15	Mriya_48	47
Pates@JAHIZF010000067_35	Mriya_48	47
Ple1b@KY203336_21	Mriya_48	47
Ple2@KY346835_19	Mriya_48	47
Verruc@NZEQ01000048_21	Mriya_48	47
Yara@MT293574_47	Mriya_48	47
Yara_contig_13_23	Mriya_48	47
Yara_contig_14_26	Mriya_48	47
gamad_contig_17_30	Mriya_48	47
gamad_contig_18_13	Mriya_48	47
gamad_contig_1_10	Mriya_48	47
gamad_contig_21_29	Mriya_48	47
gamad_contig_24_37	Mriya_48	47
gamad_contig_2_22	Mriya_48	47
Flavob@PALO01000034_15	RuvC	40
Ga0070689_100000280_15	RuvC	40
Ga0082021_1011136_25	RuvC	40
Ga0099972_12006777_15	RuvC	40
Ga0172380_10001380_31	RuvC	40
Ga0181424_10000048_30	RuvC	40
Ga0182030_10004970_27	RuvC	40
Ga0182215_1000012_44	RuvC	40
Ga0206648_1000510_2	RuvC	40
Ga0208966_1000066_35	RuvC	40
Ga0209319_1000533_42	RuvC	40
Ga0209337_1000251_16	RuvC	40
Ga0209603_1000616_39	RuvC	40
Ga0211699_10000211_41	RuvC	40
Ga0299906_10000416_40	RuvC	40
Ga0307472_100000045_6	RuvC	40
Ga0316202_10000687_48	RuvC	40
Ga0316204_10002591_23	RuvC	40
Ga0364480_11582_9	RuvC	40
Ga0364482_11457_13	RuvC	40
Ga0364575_11239_35	RuvC	40
Ga0373638_0002274_4	RuvC	40
Ga0395773_0000340_12	RuvC	40
Ga0456369_0000476_46	RuvC	40
Ga0456371_00003851_29	RuvC	40
Ga0494180_0000023_44	RuvC	40
Ga0494229_04493_15	RuvC	40
Ga0494542_000028_31	RuvC	40
Ga0498922_0001740_54	RuvC	40
Pates@JAHIZF010000067_24	RuvC	40
Phaglo_G_4	RuvC	40
Ple2@KY346835_33	RuvC	40
Verruc@NZEQ01000048_9	RuvC	40
Yara@MT293574_67	RuvC	40
gamad_contig_17_17	RuvC	40
gamad_contig_18_47	RuvC	40
gamad_contig_1_27	RuvC	40
gamad_contig_21_47	RuvC	40
gamad_contig_24_22	RuvC	40
gamad_contig_2_37	RuvC	40
Ga0070689_100000280_31	SF3_hel1	35
Ga0082021_1011136_4	SF3_hel1	35
Ga0099972_12533457_26	SF3_hel1	35
Ga0105092_10000132_1	SF3_hel1	35
Ga0105092_10000132_49	SF3_hel1	35
Ga0114338_1000305_42	SF3_hel1	35
Ga0182215_1000012_1	SF3_hel1	35
Ga0182215_1000012_51	SF3_hel1	35
Ga0209319_1000533_23	SF3_hel1	35
Ga0209319_1000533_54	SF3_hel1	35
Ga0299906_10000416_11	SF3_hel1	35
Ga0307472_100000045_10	SF3_hel1	35
Ga0316202_10000687_14	SF3_hel1	35
Ga0364480_11582_26	SF3_hel1	35
Ga0364482_11457_23	SF3_hel1	35
Ga0364575_11239_40	SF3_hel1	35
Ga0373638_0002274_45	SF3_hel1	35
Ga0395696_000216_41	SF3_hel1	35
Ga0395773_0000340_6	SF3_hel1	35
Ga0395805_0001540_21	SF3_hel1	35
Ga0456365_0001534_23	SF3_hel1	35
Ga0456369_0000476_16	SF3_hel1	35
Ga0456371_00003851_14	SF3_hel1	35
Ga0456371_00003985_46	SF3_hel1	35
Ga0456371_00003985_47	SF3_hel1	35
Ga0498833_000002_3	SF3_hel1	35
Ga0498922_0001740_19	SF3_hel1	35
Ga0500728_00048748_11	SF3_hel1	35
Pates@JAHIZF010000067_25	SF3_hel1	35
Pates@JAHIZF010000067_26	SF3_hel1	35
Pates@JAHIZF010000067_27	SF3_hel1	35
Phaglo_G_24	SF3_hel1	35
Yara@MT293574_66	SF3_hel1	35
Yara_contig_13_5	SF3_hel1	35
Yara_contig_14_21	SF3_hel1	35
Flavob@PALO01000034_44	SF3_hel2	28
Ga0181424_10000048_10	SF3_hel2	28
Ga0209337_1000251_44	SF3_hel2	28
Ga0209337_1000251_45	SF3_hel2	28
Ga0209337_1000251_46	SF3_hel2	28
Ga0209603_1000616_11	SF3_hel2	28
Ga0209603_1000616_12	SF3_hel2	28
Ga0211564_10000112_16	SF3_hel2	28
Ga0211699_10000211_4	SF3_hel2	28
Ga0315315_10000403_29	SF3_hel2	28
Ga0315315_10000403_30	SF3_hel2	28
Ga0315315_10000403_31	SF3_hel2	28
Ga0494180_0000023_10	SF3_hel2	28
Ga0494180_0000023_12	SF3_hel2	28
Ga0494180_0000023_6	SF3_hel2	28
Ga0494180_0000023_7	SF3_hel2	28
Ga0494229_04493_46	SF3_hel2	28
Ga0494229_04493_48	SF3_hel2	28
Ga0494229_04493_50	SF3_hel2	28
Ple1b@KY203336_12	SF3_hel2	28
Verruc@NZEQ01000048_33	SF3_hel2	28
gamad_contig_17_44	SF3_hel2	28
gamad_contig_17_45	SF3_hel2	28
gamad_contig_21_12	SF3_hel2	28
gamad_contig_24_10	SF3_hel2	28
gamad_contig_24_8	SF3_hel2	28
gamad_contig_2_2	SF3_hel2	28
gamad_contig_2_6	SF3_hel2	28
Flavob@PALO01000034_37	VLTF2	26
Ga0082021_1011136_45	VLTF2	26
Ga0105092_10000132_27	VLTF2	26
Ga0181424_10000048_2	VLTF2	26
Ga0208966_1000066_26	VLTF2	26
Ga0209337_1000251_37	VLTF2	26
Ga0209603_1000616_19	VLTF2	26
Ga0211564_10000112_24	VLTF2	26
Ga0211699_10000211_12	VLTF2	26
Ga0315315_10000403_21	VLTF2	26
Ga0364482_11457_59	VLTF2	26
Ga0494180_0000023_17	VLTF2	26
Ga0494229_04493_40	VLTF2	26
Ga0494542_000028_10	VLTF2	26
Ga0498922_0001740_3	VLTF2	26
Pates@JAHIZF010000067_15	VLTF2	26
Ple1b@KY203336_16	VLTF2	26
Ple2@KY346835_13	VLTF2	26
Verruc@NZEQ01000048_26	VLTF2	26
Yara_contig_14_9	VLTF2	26
gamad_contig_17_36	VLTF2	26
gamad_contig_18_19	VLTF2	26
gamad_contig_1_4	VLTF2	26
gamad_contig_21_21	VLTF2	26
gamad_contig_24_43	VLTF2	26
gamad_contig_2_14	VLTF2	26
Flavob@PALO01000034_30	PEV_20	21
Ga0181424_10000048_36	PEV_20	21
Ga0208966_1000066_16	PEV_20	21
Ga0209337_1000251_31	PEV_20	21
Ga0209603_1000616_26	PEV_20	21
Ga0211564_10000112_30	PEV_20	21
Ga0211699_10000211_19	PEV_20	21
Ga0315315_10000403_12	PEV_20	21
Ga0316202_10000687_27	PEV_20	21
Ga0494180_0000023_26	PEV_20	21
Ga0494229_04493_30	PEV_20	21
Ga0494542_000028_17	PEV_20	21
Ple1b@KY203336_22	PEV_20	21
Ple2@KY346835_20	PEV_20	21
Verruc@NZEQ01000048_20	PEV_20	21
gamad_contig_17_29	PEV_20	21
gamad_contig_18_12	PEV_20	21
gamad_contig_1_11	PEV_20	21
gamad_contig_21_30	PEV_20	21
gamad_contig_24_36	PEV_20	21
gamad_contig_2_23	PEV_20	21
Flavob@PALO01000034_35	PEV_15	20
Ga0181424_10000048_47	PEV_15	20
Ga0208966_1000066_21	PEV_15	20
Ga0209337_1000251_35	PEV_15	20
Ga0209603_1000616_22	PEV_15	20
Ga0211564_10000112_26	PEV_15	20
Ga0211699_10000211_14	PEV_15	20
Ga0315315_10000403_18	PEV_15	20
Ga0494180_0000023_19	PEV_15	20
Ga0494229_04493_38	PEV_15	20
Ga0494542_000028_12	PEV_15	20
Ple1b@KY203336_19	PEV_15	20
Ple2@KY346835_15	PEV_15	20
Verruc@NZEQ01000048_24	PEV_15	20
gamad_contig_17_34	PEV_15	20
gamad_contig_18_17	PEV_15	20
gamad_contig_1_6	PEV_15	20
gamad_contig_21_25	PEV_15	20
gamad_contig_24_41	PEV_15	20
gamad_contig_2_16	PEV_15	20
Flavob@PALO01000034_27	PEV_22	20
Ga0181424_10000048_39	PEV_22	20
Ga0209337_1000251_28	PEV_22	20
Ga0209603_1000616_29	PEV_22	20
Ga0211564_10000112_33	PEV_22	20
Ga0211699_10000211_22	PEV_22	20
Ga0315315_10000403_9	PEV_22	20
Ga0494180_0000023_29	PEV_22	20
Ga0494229_04493_27	PEV_22	20
Ga0494542_000028_20	PEV_22	20
Phaglo_G_12	PEV_22	20
Ple1b@KY203336_24	PEV_22	20
Ple2@KY346835_23	PEV_22	20
Verruc@NZEQ01000048_18	PEV_22	20
gamad_contig_17_26	PEV_22	20
gamad_contig_18_9	PEV_22	20
gamad_contig_1_14	PEV_22	20
gamad_contig_21_33	PEV_22	20
gamad_contig_24_33	PEV_22	20
gamad_contig_2_26	PEV_22	20
Flavob@PALO01000034_38	PEV_12	19
Ga0181424_10000048_4	PEV_12	19
Ga0208966_1000066_24	PEV_12	19
Ga0209337_1000251_39	PEV_12	19
Ga0209603_1000616_17	PEV_12	19
Ga0211564_10000112_21	PEV_12	19
Ga0211699_10000211_8	PEV_12	19
Ga0315315_10000403_23	PEV_12	19
Ga0494180_0000023_16	PEV_12	19
Ga0494229_04493_56	PEV_12	19
Ga0494542_000028_7	PEV_12	19
Ple2@KY346835_12	PEV_12	19
Verruc@NZEQ01000048_28	PEV_12	19
gamad_contig_17_38	PEV_12	19
gamad_contig_18_22	PEV_12	19
gamad_contig_1_3	PEV_12	19
gamad_contig_21_19	PEV_12	19
gamad_contig_24_44	PEV_12	19
gamad_contig_2_12	PEV_12	19
Flavob@PALO01000034_24	PEV_26	19
Ga0181424_10000048_42	PEV_26	19
Ga0209337_1000251_24	PEV_26	19
Ga0209603_1000616_32	PEV_26	19
Ga0211564_10000112_43	PEV_26	19
Ga0211699_10000211_47	PEV_26	19
Ga0315315_10000403_6	PEV_26	19
Ga0494180_0000023_36	PEV_26	19
Ga0494229_04493_24	PEV_26	19
Ga0494542_000028_23	PEV_26	19
Phaglo_G_15	PEV_26	19
Ple2@KY346835_26	PEV_26	19
Verruc@NZEQ01000048_15	PEV_26	19
gamad_contig_17_23	PEV_26	19
gamad_contig_18_5	PEV_26	19
gamad_contig_1_18	PEV_26	19
gamad_contig_21_39	PEV_26	19
gamad_contig_24_30	PEV_26	19
gamad_contig_2_29	PEV_26	19
Flavob@PALO01000034_13	PEV_35	19
Ga0181424_10000048_28	PEV_35	19
Ga0208966_1000066_33	PEV_35	19
Ga0209337_1000251_14	PEV_35	19
Ga0209603_1000616_40	PEV_35	19
Ga0211699_10000211_39	PEV_35	19
Ga0494180_0000023_46	PEV_35	19
Ga0494229_04493_13	PEV_35	19
Ga0494542_000028_33	PEV_35	19
Phaglo_G_19	PEV_35	19
Ple1b@KY203336_32	PEV_35	19
Ple2@KY346835_35	PEV_35	19
Verruc@NZEQ01000048_7	PEV_35	19
gamad_contig_17_15	PEV_35	19
gamad_contig_18_45	PEV_35	19
gamad_contig_1_29	PEV_35	19
gamad_contig_21_49	PEV_35	19
gamad_contig_24_20	PEV_35	19
gamad_contig_2_39	PEV_35	19
Flavob@PALO01000034_42	PEV_8	18
Ga0181424_10000048_8	PEV_8	18
Ga0208966_1000066_44	PEV_8	18
Ga0209337_1000251_43	PEV_8	18
Ga0209603_1000616_13	PEV_8	18
Ga0211564_10000112_18	PEV_8	18
Ga0211699_10000211_6	PEV_8	18
Ga0315315_10000403_27	PEV_8	18
Ga0494180_0000023_13	PEV_8	18
Ga0494229_04493_51	PEV_8	18
Ga0494542_000028_3	PEV_8	18
Ple2@KY346835_8	PEV_8	18
Verruc@NZEQ01000048_32	PEV_8	18
gamad_contig_17_43	PEV_8	18
gamad_contig_18_23	PEV_8	18
gamad_contig_21_13	PEV_8	18
gamad_contig_24_11	PEV_8	18
gamad_contig_2_8	PEV_8	18
Flavob@PALO01000034_40	HUH_long	16
Ga0181424_10000048_6	HUH_long	16
Ga0209337_1000251_41	HUH_long	16
Ga0209603_1000616_15	HUH_long	16
Ga0315315_10000403_25	HUH_long	16
Ga0494180_0000023_4	HUH_long	16
Ga0494229_04493_53	HUH_long	16
Ga0494229_04493_54	HUH_long	16
Ga0494542_000028_5	HUH_long	16
Phaglo_G_9	HUH_long	16
Ple2@KY346835_10	HUH_long	16
Verruc@NZEQ01000048_30	HUH_long	16
gamad_contig_17_40	HUH_long	16
gamad_contig_1_1	HUH_long	16
gamad_contig_21_17	HUH_long	16
gamad_contig_2_10	HUH_long	16
Ga0209337_1000251_36	PEV_14	16
Ga0209603_1000616_21	PEV_14	16
Ga0211699_10000211_13	PEV_14	16
Ga0315315_10000403_19	PEV_14	16
Ga0494180_0000023_18	PEV_14	16
Ga0494229_04493_39	PEV_14	16
Ga0494542_000028_11	PEV_14	16
Ple1b@KY203336_18	PEV_14	16
Ple2@KY346835_14	PEV_14	16
Verruc@NZEQ01000048_25	PEV_14	16
gamad_contig_17_35	PEV_14	16
gamad_contig_18_18	PEV_14	16
gamad_contig_1_5	PEV_14	16
gamad_contig_21_24	PEV_14	16
gamad_contig_24_42	PEV_14	16
gamad_contig_2_15	PEV_14	16
Flavob@PALO01000034_23	PEV_27	16
Ga0181424_10000048_43	PEV_27	16
Ga0209337_1000251_23	PEV_27	16
Ga0209603_1000616_33	PEV_27	16
Ga0211699_10000211_48	PEV_27	16
Ga0315315_10000403_5	PEV_27	16
Ga0494180_0000023_37	PEV_27	16
Ga0494229_04493_23	PEV_27	16
Ga0494542_000028_24	PEV_27	16
Ple1b@KY203336_27	PEV_27	16
Ple2@KY346835_27	PEV_27	16
gamad_contig_18_4	PEV_27	16
gamad_contig_1_19	PEV_27	16
gamad_contig_21_40	PEV_27	16
gamad_contig_24_29	PEV_27	16
gamad_contig_2_30	PEV_27	16
Ga0181424_10000048_29	PEV_34	16
Ga0208966_1000066_34	PEV_34	16
Ga0209337_1000251_15	PEV_34	16
Ga0211699_10000211_40	PEV_34	16
Ga0494180_0000023_45	PEV_34	16
Ga0494229_04493_14	PEV_34	16
Ga0494542_000028_32	PEV_34	16
Phaglo_G_20	PEV_34	16
Ple2@KY346835_34	PEV_34	16
Verruc@NZEQ01000048_8	PEV_34	16
gamad_contig_17_16	PEV_34	16
gamad_contig_18_46	PEV_34	16
gamad_contig_1_28	PEV_34	16
gamad_contig_21_48	PEV_34	16
gamad_contig_24_21	PEV_34	16
gamad_contig_2_38	PEV_34	16
Flavob@PALO01000034_18	Mriya_23a	14
Ga0208966_1000066_37	Mriya_23a	14
Ga0209337_1000251_19	Mriya_23a	14
Ga0211699_10000211_44	Mriya_23a	14
Ga0315315_10000403_2	Mriya_23a	14
Ga0364482_11457_19	Mriya_23a	14
Ga0364482_11457_51	Mriya_23a	14
Ga0494180_0000023_41	Mriya_23a	14
Pates@JAHIZF010000067_18	Mriya_23a	14
Verruc@NZEQ01000048_12	Mriya_23a	14
Yara@MT293574_23	Mriya_23a	14
gamad_contig_17_20	Mriya_23a	14
gamad_contig_18_50	Mriya_23a	14
gamad_contig_21_44	Mriya_23a	14
Ga0208966_1000066_28	PEV_39	14
Ga0209337_1000251_8	PEV_39	14
Ga0209603_1000616_44	PEV_39	14
Ga0211564_10000112_39	PEV_39	14
Ga0211699_10000211_33	PEV_39	14
Ga0494180_0000023_48	PEV_39	14
Ga0494229_04493_7	PEV_39	14
Ple2@KY346835_39	PEV_39	14
Verruc@NZEQ01000048_5	PEV_39	14
gamad_contig_17_10	PEV_39	14
gamad_contig_18_41	PEV_39	14
gamad_contig_1_32	PEV_39	14
gamad_contig_24_15	PEV_39	14
gamad_contig_2_44	PEV_39	14
Flavob@PALO01000034_9	PEV_40	13
Ga0181424_10000048_24	PEV_40	13
Ga0208966_1000066_29	PEV_40	13
Ga0209603_1000616_45	PEV_40	13
Ga0211699_10000211_32	PEV_40	13
Ga0494180_0000023_49	PEV_40	13
Ga0494229_04493_6	PEV_40	13
Ple1b@KY203336_35	PEV_40	13
Ple2@KY346835_40	PEV_40	13
gamad_contig_18_40	PEV_40	13
gamad_contig_1_33	PEV_40	13
gamad_contig_24_14	PEV_40	13
gamad_contig_2_45	PEV_40	13
Flavob@PALO01000034_12	PEV_37	12
Ga0211699_10000211_37	PEV_37	12
Ga0494229_04493_11	PEV_37	12
Ga0494542_000028_35	PEV_37	12
Ple1b@KY203336_34	PEV_37	12
Ple2@KY346835_37	PEV_37	12
Verruc@NZEQ01000048_6	PEV_37	12
gamad_contig_18_43	PEV_37	12
gamad_contig_1_31	PEV_37	12
gamad_contig_21_50	PEV_37	12
gamad_contig_24_18	PEV_37	12
gamad_contig_2_41	PEV_37	12
Ga0105092_10000132_24	tmp_571	12
Ga0114338_1000305_12	tmp_571	12
Ga0299906_10000416_43	tmp_571	12
Ga0364574_11311_37	tmp_571	12
Ga0395696_000216_39	tmp_571	12
Ga0395805_0001540_49	tmp_571	12
Ga0456365_0001534_36	tmp_571	12
Ga0456371_00003851_25	tmp_571	12
Ga0498922_0001740_5	tmp_571	12
Pates@JAHIZF010000067_41	tmp_571	12
Yara_contig_13_29	tmp_571	12
Yara_contig_14_11	tmp_571	12
Ga0181424_10000048_33	PEV_30	11
Ga0208966_1000066_36	PEV_30	11
Ga0209603_1000616_37	PEV_30	11
Ga0494180_0000023_40	PEV_30	11
Ga0494229_04493_18	PEV_30	11
Ga0494542_000028_27	PEV_30	11
Ple1b@KY203336_29	PEV_30	11
Ple2@KY346835_30	PEV_30	11
gamad_contig_1_24	PEV_30	11
gamad_contig_24_25	PEV_30	11
gamad_contig_2_34	PEV_30	11
Ga0208966_1000066_32	PEV_36	9
Ga0209603_1000616_41	PEV_36	9
Ga0211699_10000211_38	PEV_36	9
Ga0494229_04493_12	PEV_36	9
Ga0494542_000028_34	PEV_36	9
Ple1b@KY203336_33	PEV_36	9
Ple2@KY346835_36	PEV_36	9
gamad_contig_18_44	PEV_36	9
gamad_contig_2_40	PEV_36	9
Ga0073900_10000256_1	SF2_hel	9
Ga0073900_10000256_43	SF2_hel	9
Ga0099972_12006777_12	SF2_hel	9
Ga0172380_10001380_9	SF2_hel	9
Ga0206646_1000143_27	SF2_hel	9
Ga0206648_1000510_5	SF2_hel	9
Ga0316204_10002591_2	SF2_hel	9
Ga0364479_12703_29	SF2_hel	9
Ga0364574_11311_5	SF2_hel	9
Flavob@PALO01000034_50	Mriya_33	7
Ga0181424_10000048_16	Mriya_33	7
Ga0209603_1000616_5	Mriya_33	7
Ga0315315_10000403_39	Mriya_33	7
Ga0373638_0002274_9	Mriya_33	7
Yara@MT293574_32	Mriya_33	7
Yara_contig_13_15	Mriya_33	7
Ga0208966_1000066_43	PEV_9	7
Ga0209337_1000251_42	PEV_9	7
Ga0211564_10000112_19	PEV_9	7
Ga0315315_10000403_26	PEV_9	7
Ple1b@KY203336_14	PEV_9	7
Verruc@NZEQ01000048_31	PEV_9	7
gamad_contig_18_24	PEV_9	7
Ga0211699_10000211_42	Mriya_72	6
Ple1b@KY203336_31	Mriya_72	6
Yara@MT293574_69	Mriya_72	6
gamad_contig_18_48	Mriya_72	6
gamad_contig_1_26	Mriya_72	6
gamad_contig_24_23	Mriya_72	6
Ga0209319_1000533_53	PolB	1

## Sheet: Yaravirus proteins
predicted Yaravirus proteins						PMID:32601223
GenBank		this study		annotation (this study)			Average Amount (fmol) in proteomics	Table 2 (of PMID:32601223)					Table 1 (of PMID:32601223)
	length, aa		length, aa	Mriyavirus conserved protein		Gene # (as in PMID:32601223)	Table S4 (of PMID:32601223)	Best hit	Functional prediction	Probability	E-value		Best hit	Total score	Query cover, %	E-value	Identity, %	Annotation of best BLASTp hit
YP_010800621.1	340	Yara@MT293574_1	341	Mriya_1		1
YP_010800622.1	242	Yara@MT293574_2	242	PDDEXK	PDDEXK superfamily endonuclease	2		Laribacter hongkongensis	Exonuclease	99.98	2.5e-30		Timonella senegalensis WP_019148817.1	67	87	1e-09	27.88	Exonuclease/recombinase
YP_010800623.1	85	Yara@MT293574_3	85			3		Eubacterium eligens	Uncharacterized protein	94.49	0.88		A. castellanii XP_004339080.1	51.6	80	1e-06	44.12	Hypothetical protein
YP_010800624.1	67	Yara@MT293574_4	67			4
YP_010800625.1	118	Yara@MT293574_5	78			5
YP_010800626.1	95	Yara@MT293574_6	95			6	7.15
YP_010800627.1	100	Yara@MT293574_7	100			7	4.86
YP_010800628.1	76	Yara@MT293574_8	76			8
YP_010800629.1	145	Yara@MT293574_9	145			9
YP_010800630.1	249	Yara@MT293574_10	249			10	10
YP_010800631.1	233	Yara@MT293574_11	233			11	2.71	Homo sapiens	Adiponetctin	95.76	0.096
YP_010800632.1	205	Yara@MT293574_12	205			12	1.58	Rattus norvegicus	Cerebellin-1; synapse protein	97.54	5,00e-03
YP_010800633.1	66	Yara@MT293574_13	66			13
YP_010800634.1	66	Yara@MT293574_14	66			14
YP_010800635.1	106	Yara@MT293574_15	106			15	1.3
YP_010800636.1	186	Yara@MT293574_16	186			16
YP_010800637.1	118	Yara@MT293574_17	118			17		Rattus norvegicus	prkc apoptosis wt1 regulator protein	95.86	0.17
YP_010800638.1	101	Yara@MT293574_18	101			18	1.14
YP_010800639.1	40					19
YP_010800640.1	77					20
YP_010800641.1	59	Yara@MT293574_20	59			21
YP_010800642.1	65	Yara@MT293574_21	65			22
YP_010800643.1	274	Yara@MT293574_22	274			23	0.21
YP_010800644.1	98					24
YP_010800645.1	55	Yara@MT293574_24	92			25
YP_010800646.1	104	Yara@MT293574_25	104			26		Homo sapiens	Retinoblastoma-binding protein 6	94.71	0.026
YP_010800647.1	89	Yara@MT293574_26	89			27
YP_010800648.1	161	Yara@MT293574_27	161	HUH	HUH endonuclease	28	0.39	Faba Bean Necrotic Yellows	Replication-associated protein; endonuclease	95.07	0.11		Acytostelium subglobosum LB1 XP_012747655.1	57.8	85	4e-07	27.59	Hypothetical protein
YP_010800649.1	89	Yara@MT293574_28	89			29
YP_010800650.1	237	Yara@MT293574_29	237			30
YP_010800651.1	105	Yara@MT293574_30	105			31
YP_010800652.1	77	Yara@MT293574_31	77			32
YP_010800653.1	160	Yara@MT293574_32	160			33	1.41
YP_010800654.1	71	Yara@MT293574_33	71			34	3.44
YP_010800655.1	62	Yara@MT293574_34	62			35	8.04
YP_010800656.1	71	Yara@MT293574_35	71			36
YP_010800657.1	156	Yara@MT293574_36	156			37	2.49
YP_010800658.1	133	Yara@MT293574_37	133			38	2.33
YP_010800659.1	139	Yara@MT293574_38	139			39	1.04
YP_010800660.1	351	Yara@MT293574_39	351	ATPase	DNA packaging ATPase	40		Sulfolobus turreted icosahedral virus 2	Genome packaging NTPase B204; FtsK-HerA superfamily	99.67	7.9e-15		Pleurochrysis sp. endemic virus 1a AUD57256.1	121	66	4e-28	33.05	Virion packaging ATPase
YP_010800661.1	596	Yara@MT293574_40	596	MCP	Major Capsid Protein	41	30.14	Singapore grouper iridovirus	Major capsid protein	98.89	3.1e-08
YP_010800662.1	94	Yara@MT293574_41	94			42
YP_010800663.1	57	Yara@MT293574_42	57			43		Arabidopsis thaliana	Transcription factor HY5	96.6	0.016
YP_010800664.1	78	Yara@MT293574_43	78			44
YP_010800665.1	189	Yara@MT293574_44	189			45
YP_010800666.1	470	Yara@MT293574_45	470		minor capsid protein (mCP)	46	29.05	Enterobacteria phage HK620	DNA stabilization protein; tail needle, viral genome-ejection	86.58	0.033		Melbournevirus YP_009094634.1	181	88	5e-47	32.63	Hypothetical protein conserved in marseilleviruses
YP_010800667.1	293	Yara@MT293574_46	293			47	2.87
YP_010800668.1	164	Yara@MT293574_47	163	Mriya_48	envelope protein	48
YP_010800669.1	282	Yara@MT293574_48	282			49
YP_010800670.1	116	Yara@MT293574_49	100	Mriya_50		50	1.87
YP_010800671.1	284	Yara@MT293574_50	284	Mriya_51		51	20.25
YP_010800672.1	137					52
YP_010800673.1	132	Yara@MT293574_51	325	VLTF3	virus late transcription factor 3	53
YP_010800674.1	75					54		Haloarcula marismortui	Ribosome 50S	90.84	0.81
YP_010800675.1	207	Yara@MT293574_52	207			55
YP_010800676.1	210	Yara@MT293574_53	271			56
YP_010800677.1	92	Yara@MT293574_54	92			57		H. sapiens	BEN domain-containing protein 3	86.72	0.43
YP_010800678.1	47	Yara@MT293574_55	47			58		Oryctolagus cuniculus	Potential copper-transporting atpase	91.25	0.62
YP_010800679.1	78	Yara@MT293574_56	78			59	0.8
YP_010800680.1	129	Yara@MT293574_57	129			60
YP_010800681.1	269	Yara@MT293574_58	269			61
YP_010800682.1	86	Yara@MT293574_59	86			62
YP_010800683.1	116	Yara@MT293574_60	116			63
YP_010800684.1	139	Yara@MT293574_61	139			64
YP_010800685.1	1041	Yara@MT293574_62	1041			65
YP_010800686.1	152	Yara@MT293574_63	144			66
YP_010800687.1	204	Yara@MT293574_64	204			67		Xenopus laevis	DNA-(apurinic or apyrimidinic site) lyase	92.31	0.45
YP_010800688.1	69	Yara@MT293574_65	69			68	1.14
YP_010800689.1	857	Yara@MT293574_66	857	SF3_hel1	SF3 family helicase	69		Bovine papillomavirus type 1	Replication protein E1/DNA Complex; DNA helicase, AAA+, ATPase	99.18	4.5e-10		Marinobacter sp. MAB50943.1	106	35	8e-20	25.24	Bifunctional DNA primase/polymerase
YP_010800690.1	192	Yara@MT293574_67	192	RuvC	RuvC-like Holliday junction resolvase	70		Escherichia coli	Holliday junction resolvase	99.85	9.2e-20
YP_010800691.1	122	Yara@MT293574_68	122			71	5.97
YP_010800692.1	63	Yara@MT293574_69	123			72	3.73
YP_010800693.1	38	Yara@MT293574_69	123			73	2.34
YP_010800694.1	822	Yara@MT293574_70	822			74	5.74
